# Supplementary material for: β-arrestin1 and 2 exhibit distinct phosphorylation-dependent conformations when coupling to the same GPCR in living cells
Source: Nat Commun. 2022 Sep 26;13:5638. doi: 10.1038/s41467-022-33307-8 (PMC9512828; doi:10.1038/s41467-022-33307-8)
Supplement: Supplementary file 10 — Source Data [file 41467_2022_33307_MOESM10_ESM.xlsx]

## Sheet: figure 1
b	bArr1
Concentrations	PTH1R																					PTH1R + dFLR (con)																					PTH1R in ΔQ-GRK
3	5.40997	3.05841	4.161	7.86361	8.7736	7.93731	5.89297	4.47319	4.71472	7.72894	5.88528	5.35254	4.49749	6.51868	5.94337	5.93507	7.52916	7.36994				3.27808	3.53365	2.61237	2.5609	2.67821	2.5021	2.60423	2.42881	3.05532													1.39504	1.31653	1.39777	1.05181	1.46942	1.88259	1.67452
1	6.34503	4.50527	4.1744	7.33023	10.0732	7.59865	4.55634	4.24076	4.47056	7.23886	5.7908	6.32851	3.92394	7.22509	4.96611	5.18956	10.0855	8.68921				3.74395	3.307	3.26326	3.07824	2.68264	2.42885	2.33176	2.6349	3.23343													1.39913	1.13651	1.17553	1.10736	1.41447	1.50328	0,918292*
0.3	5.13679	4.49317	5.47861	9.01993	9.22053	9.05223	5.07982	4.89413	3.48798	4.70236	4.37888	7.18511	3.53	4.80042	3.63283	6.09872	7.53807	5.74362				4,282735*	3,787552*	2.85874	3.04772	3.01266	3.02833	2.92581	2.51711	2.50028													1.0944	2.3199	1.41204	0.937068	1.34275	1.03958	1.04458
0.1	2.84606	2.87295	3.08397	2.96505	2.669	3.06036	1.5945	2.00019	2.03445	4.03301	3.17287	3.42693	2.74421	1.77304	2.49964	3.9369	4.47789	4.03865				2.83033	2.42551	2.22362	1.86671	1.77514	1.89662	1.85383	1.6624	1.61556													1.0701	1.37152	1.23606	1.22743	1.24964	1.29969	0.908357
0.03	1.48221	1.42127	1.53101	0.945886	1.13403	1.20396	0.935721	1.1477	1.19595	0.742448	0.911738	0.827677	4.107	0.588649	1.58759	1.26659	1.34841	1.37472				1.18498	1.20084	1.18388	1.12702	1.09603	0.870494	1.40726	1.43406	1.11107													0.864466	1.0842	1.19606	0.949708	0.591634	1.46855	0.837912
0.003	0.964473	1.21342	1.09136	1.16134	0.934013	0.944213	1.02996	0.946703	1.0271	1.23653	1.14619	0.751665	1.29944	0.654249	0.469515	1.26022	0.886926	0.861106				1.02064	1.02757	1.03995	0.926191	0.813558	1.01357	1.22526	1.25044	0.927149													0.853259	0.863463	1.06181	0.819295	0.855828	1.06329	0.352206
0.0003	0.960243	0.63827	1.20504	0.811297	0.746765	0.754732	1.05489	0.963233	1.31366	0.97499	0.679981	0.753426	2.22073	0.127642	0.825335	1.06009	0.800992	1.18248				1.10431	1.01651	0.897649	1.00421	1.06111	0.90863	1.11113	0.97796	0.88159													0.919874	1.05304	0.892592	1.05465	1.01993	0.784889	0,018089*
	bArr2
Concentrations	PTH1R																									PTH1R + dFLR
3	5.60994	5.36536	7.85553	12.8824	12.6904	9.99191	5.05286	5.39487	4.92244	5.90617	6.12967	5.30779	8.41443	6.0805	6.9366	6.67601	7.43057	9.65675								1.58876	1.73376	1.42719	1.30645	1.01257	1.0178	1.71947	1.39383	1.60624
1	5.83207	5.58707	5.65904	9.09327	10.1081	9.47139	5.51158	5.81729	5.86741	5.14261	7.34515	7.01949	5.84002	8.39782	8.56799	11.8103	7.8619	9.99361								1.7218	1.77754	3.02157	1.17198	1.14679	0.964252	1.39032	1.2836	1.47647
0.3	5.23215	4.85156	6.88262	5.30949	7.80355	10.0882	6.01951	5.72131	5.7253	4.8345	5.47955	6.22676	6.55222	7.10946	6.9347	7.1406	8.12581	7.10374								1.51062	1.79875	1.1954	1.628	1.24893	1.04618	1.87817	1.67019	1.50278
0.1	1.82475	2.01004	2.34476	4.59544	7.4321	4.45315	1.41043	1.65893	1.18608	3.07861	3.60607	2.51775	2.54529	3.78891	2.42106	2.00978	2.44978	2.96469								1.03721	1.17701	2.0009	0.875038	1.22913	1.10453	1.27525	1.44618	1.10558
0.03	1.25634	1.43467	1.24115	4.51732	2.7861	3.51881	0.845652	0.831743	0.902598	0.790377	1.13058	1.08077	1.06954	0.879624	1.05615	0.923771	1.21261	0.970515								1.08863	0.890319	1.76361	0.897997	0.978741	0.835582	0.879004	1.06574	0.906829
0.003	0.864835	1.13361	1.07629	1.13176	1.13798	1.1144	1.11391	0.901961	0.890624	1.20459	1.19745	0.850293	1.02619	0.874937	1.16661	1.25637	1.09154	1.25946								0.944494	1.11957	1.06707	0.810033	1.04628	0.983733	1.01881	1.04741	0.971006
0.0003	1.0986	1.16213	1.05348	1.07134	0.879783	1.04392	0.981676	0.757532	0.985195	0.98601	0.982887	1.02125	1.03788	0.975995	1.3871	1.00676	1.15278	1.0543								0.645127	0.908141	1.01661	0.91426	0.870278	0.846945	1.12103	0.925891	1.05547
c
bArr1	bArr1-dFLR	bArr1 iin ΔQ-GRK	bArr2	bArr2-dFLR	bArr2 in ΔQ-GRK
0.807527	0.429409	0.074152	0.912843	0.100892	0.114827
1.06727	0.316919	0.093835	0.827088	0.019422	0.165324
0.933104	0.340123	0.063444	1.0628	0.0865	0.102645
1.1921			1.19726
e
	bArr1					bArr1-dFLR					bArr1-dQ
	Distance_(microns)	PTH1R	Rab5	bArr1		Distance_(microns)	PTH1R	Rab5	bArr1-dFLR		Distance_(microns)	PTH1R_dQ	Rab5	bArr1
	0	0.0116594	0.00952146	0.0288291		0	0.0456533	0.00014943	0.0004651		0	0.0423295	0.00115021	0.0813331
	0.06005	0.0136171	0.0159627	0.0304824		0.06015	0.0439811	0.00090134	0.00053553		0.06	0.0439463	0.00168488	0.0817923
	0.1201	0.0156821	0.0214492	0.0328713		0.1203	0.0363269	0.00122231	0.00081353		0.1201	0.04736	0.00228347	0.0799895
	0.18015	0.0172364	0.023426	0.0370498		0.18045	0.0398357	0.00213262	0.00101446		0.1801	0.0503163	0.00284332	0.0791096
	0.24021	0.0178512	0.021436	0.0424428		0.2406	0.0537526	0.00307939	0.00118588		0.2401	0.0500618	0.00325449	0.080486
	0.30026	0.0184714	0.017821	0.0465451		0.30075	0.0782466	0.00408055	0.00162892		0.3001	0.0494375	0.00302929	0.0836328
	0.36031	0.0199218	0.0152809	0.0481725		0.3609	0.0928019	0.00470755	0.00226598		0.3602	0.0491649	0.00251932	0.0860459
	0.42036	0.0221573	0.0140256	0.0488676		0.42105	0.0959254	0.00597888	0.00404587		0.4202	0.0496192	0.00267624	0.0890163
	0.48041	0.0244905	0.0134607	0.0513311		0.4812	0.0934416	0.00700395	0.00674028		0.4802	0.0512398	0.00289756	0.0934818
	0.54046	0.0269822	0.0127106	0.0572625		0.54135	0.102735	0.010176	0.010835		0.5402	0.0514754	0.00443473	0.101877
	0.60052	0.029987	0.0130857	0.0653735		0.6015	0.12473	0.0161196	0.0161072		0.6003	0.0518491	0.00719136	0.116269
	0.66057	0.0328717	0.0169106	0.0720317		0.66165	0.143712	0.0256184	0.024364		0.6603	0.05414	0.0108822	0.13715
	0.72062	0.0348143	0.0246077	0.0746337		0.7218	0.169128	0.0399323	0.0376035		0.7203	0.0581289	0.0143624	0.160903
	0.78067	0.0348851	0.0355171	0.0736543		0.78195	0.217996	0.0623093	0.0610858		0.7804	0.063117	0.0153324	0.185432
	0.84072	0.0331133	0.0456073	0.0717536		0.8421	0.297621	0.0916125	0.0954245		0.8404	0.0698725	0.0136301	0.205978
	0.90077	0.0306001	0.0529668	0.0716158		0.90225	0.405747	0.126604	0.148446		0.9004	0.0780085	0.0110197	0.223757
	0.96083	0.0291226	0.0574445	0.0744245		0.9624	0.502478	0.164462	0.213783		0.9604	0.086672	0.0101601	0.243101
	1.02088	0.0299413	0.0597905	0.0795821		1.02255	0.541221	0.208285	0.281		1.0205	0.0951728	0.0124053	0.268895
	1.08093	0.0331811	0.0597223	0.0856309		1.0827	0.502741	0.254527	0.323182		1.0805	0.105827	0.0173447	0.307015
	1.14098	0.0378225	0.0581327	0.0922814		1.14285	0.46501	0.295714	0.342203		1.1405	0.121502	0.0236677	0.353907
	1.20103	0.0421435	0.0570346	0.101729		1.203	0.464607	0.32756	0.354109		1.2005	0.143522	0.0303975	0.396381
	1.26108	0.0462612	0.0612902	0.115428		1.26315	0.522155	0.353446	0.379944		1.2606	0.17178	0.0368508	0.429669
	1.32114	0.0514437	0.0716643	0.13073		1.3233	0.606955	0.391313	0.424388		1.3206	0.210953	0.0485621	0.463632
	1.38119	0.057826	0.0854683	0.14271		1.38345	0.717024	0.444747	0.495342		1.3806	0.255714	0.0615801	0.510641
	1.44124	0.06214	0.0962471	0.147079		1.4436	0.815766	0.502212	0.589536		1.4407	0.298394	0.0734715	0.571628
	1.50129	0.0641766	0.100839	0.144283		1.50375	0.872556	0.544438	0.695899		1.5007	0.332036	0.0796246	0.62971
	1.56134	0.0719631	0.100228	0.139499		1.5639	0.858214	0.573836	0.797344		1.5607	0.348386	0.0774394	0.669654
	1.62139	0.0912893	0.0982609	0.139964		1.62405	0.774504	0.595259	0.871586		1.6207	0.346484	0.0721862	0.689925
	1.68145	0.123654	0.0988618	0.1495		1.6842	0.702544	0.626257	0.912866		1.6808	0.322985	0.0695168	0.695573
	1.7415	0.155936	0.106842	0.168238		1.74435	0.67614	0.679376	0.909793		1.7408	0.281674	0.0724269	0.692825
	1.80155	0.184218	0.125399	0.19734		1.8045	0.722458	0.75823	0.873367		1.8008	0.236269	0.0854841	0.678592
	1.8616	0.220158	0.154522	0.242046		1.86464	0.786016	0.840669	0.802915		1.8608	0.19976	0.111369	0.653615
	1.92165	0.274099	0.193982	0.309908		1.92479	0.804088	0.88679	0.711017		1.9209	0.180562	0.148283	0.633922
	1.9817	0.337512	0.243413	0.402055		1.98494	0.769477	0.8958	0.61076		1.9809	0.172089	0.182196	0.635834
	2.04176	0.385318	0.301419	0.504353		2.04509	0.70303	0.879721	0.521876		2.0409	0.165633	0.203395	0.653916
	2.10181	0.405598	0.363401	0.591091		2.10524	0.628506	0.855207	0.449402		2.101	0.150943	0.204022	0.667807
	2.16186	0.410125	0.426367	0.637789		2.16539	0.577063	0.83559	0.39858		2.161	0.126048	0.192899	0.665289
	2.22191	0.406737	0.481591	0.634351		2.22554	0.548492	0.813023	0.357674		2.221	0.101144	0.17026	0.653614
	2.28196	0.390527	0.518629	0.593737		2.28569	0.512393	0.769424	0.315919		2.281	0.0883105	0.13857	0.643954
	2.34201	0.369445	0.541621	0.543566		2.34584	0.441852	0.697961	0.276766		2.3411	0.0910936	0.105569	0.637262
	2.40207	0.363982	0.564581	0.507326		2.40599	0.382072	0.611648	0.245621		2.4011	0.10294	0.0820824	0.629236
	2.46212	0.38147	0.587838	0.494061		2.46614	0.364081	0.533712	0.223823		2.4611	0.112093	0.0747569	0.619301
	2.52217	0.399192	0.587696	0.500741		2.52629	0.373259	0.478983	0.2066		2.5211	0.115958	0.0856701	0.614381
	2.58222	0.390265	0.546944	0.519874		2.58644	0.374903	0.446535	0.190327		2.5812	0.121478	0.110468	0.618199
	2.64227	0.359931	0.48378	0.546377		2.64659	0.359338	0.430652	0.174748		2.6412	0.135475	0.140071	0.63075
	2.70232	0.332492	0.429964	0.577786		2.70674	0.330122	0.420022	0.158902		2.7012	0.154503	0.158485	0.652165
	2.76238	0.316315	0.405845	0.609607		2.76689	0.317697	0.413375	0.146807		2.7613	0.168814	0.167754	0.679507
	2.82243	0.302798	0.409764	0.62907		2.82704	0.325058	0.413979	0.141019		2.8213	0.181234	0.168818	0.697365
	2.88248	0.279424	0.429727	0.619678		2.88719	0.351486	0.440462	0.140898		2.8813	0.197615	0.164469	0.693451
	2.94253	0.247624	0.455741	0.568574		2.94734	0.369663	0.489221	0.141557		2.9413	0.221038	0.159843	0.672988
	3.00258	0.217781	0.479517	0.480126		3.00749	0.407695	0.544609	0.139649		3.0014	0.251306	0.156192	0.654896
	3.06263	0.200184	0.491139	0.37919		3.06764	0.480372	0.58082	0.136708		3.0614	0.288172	0.15654	0.643939
	3.12269	0.19763	0.483285	0.295909		3.12779	0.604507	0.59175	0.136507		3.1214	0.320411	0.163398	0.640567
	3.18274	0.211133	0.45856	0.244601		3.18794	0.724232	0.589251	0.142623		3.1814	0.330899	0.177434	0.645679
	3.24279	0.239697	0.430841	0.219776		3.24809	0.781575	0.611389	0.145946		3.2415	0.320457	0.201107	0.656087
	3.30284	0.275574	0.414256	0.207793		3.30824	0.787335	0.654872	0.141229		3.3015	0.307354	0.244831	0.673337
	3.36289	0.300689	0.409508	0.200823		3.36839	0.766479	0.709908	0.128834		3.3615	0.3089	0.304393	0.683422
	3.42294	0.297482	0.405448	0.199706		3.42854	0.747217	0.773455	0.117833		3.4216	0.32522	0.353069	0.680773
	3.483	0.264004	0.394153	0.205672		3.48869	0.802547	0.830655	0.113693		3.4816	0.3416	0.373396	0.67702
	3.54305	0.213294	0.375485	0.213939		3.54884	0.902015	0.89238	0.115282		3.5416	0.341142	0.364505	0.681809
	3.6031	0.160223	0.349207	0.21612		3.60899	1	0.946177	0.1212		3.6016	0.324031	0.338689	0.690689
	3.66315	0.115433	0.312573	0.207339		3.66914	0.99029	0.989569	0.126438		3.6617	0.297099	0.305841	0.691612
	3.7232	0.0866753	0.267628	0.188964		3.72929	0.936855	1	0.133751		3.7217	0.263926	0.265789	0.682139
	3.78325	0.0752714	0.223382	0.167965		3.78944	0.884715	0.976521	0.141999		3.7817	0.229171	0.221588	0.668975
	3.84331	0.0806965	0.188194	0.151153		3.84959	0.862582	0.914527	0.145944		3.8418	0.198801	0.182769	0.67184
	3.90336	0.103249	0.164976	0.142151		3.90974	0.838357	0.841695	0.140736		3.9018	0.175224	0.15721	0.698206
	3.96341	0.141662	0.155602	0.143338		3.96989	0.749815	0.7603	0.129179		3.9618	0.157327	0.148896	0.73578
	4.02346	0.191064	0.165546	0.157981		4.03004	0.651538	0.697102	0.115833		4.0218	0.137988	0.153517	0.763501
	4.08351	0.259175	0.202568	0.190968		4.09019	0.556851	0.628542	0.113039		4.0819	0.110548	0.159735	0.771279
	4.14356	0.367555	0.273914	0.248939		4.15034	0.475001	0.558623	0.118996		4.1419	0.0903714	0.162813	0.759465
	4.20362	0.543857	0.38132	0.340507		4.21049	0.368687	0.464569	0.127814		4.2019	0.0861072	0.163064	0.740459
	4.26367	0.766787	0.519397	0.473758		4.27064	0.275236	0.381116	0.139507		4.2619	0.0959533	0.171146	0.714402
	4.32372	0.946319	0.678064	0.64629		4.33079	0.218597	0.32311	0.149177		4.322	0.109276	0.189046	0.679553
	4.38377	1	0.832784	0.828382		4.39094	0.196963	0.301889	0.155799		4.382	0.120768	0.200478	0.636191
	4.44382	0.918381	0.947763	0.963481		4.45109	0.193004	0.308328	0.15659		4.442	0.126387	0.202119	0.595186
	4.50387	0.769358	0.995178	1		4.51124	0.203208	0.315554	0.150898		4.5021	0.127143	0.191599	0.5711
	4.56393	0.63706	0.975046	0.932021		4.57139	0.231193	0.307507	0.144412		4.5621	0.127824	0.174919	0.577405
	4.62398	0.552846	0.91348	0.802483		4.63154	0.266021	0.295482	0.138722		4.6221	0.133897	0.163969	0.611126
	4.68403	0.50256	0.840729	0.668598		4.69169	0.268501	0.285413	0.132854		4.6821	0.152973	0.156946	0.659933
	4.74408	0.476592	0.769886	0.568604		4.75184	0.233741	0.281766	0.126872		4.7422	0.179524	0.157342	0.704823
	4.80413	0.465506	0.695352	0.507737		4.81199	0.188566	0.267308	0.123244		4.8022	0.195629	0.163363	0.734064
	4.86418	0.467125	0.615653	0.477082		4.87214	0.168049	0.236905	0.123289		4.8622	0.190142	0.174844	0.744907
	4.92424	0.482999	0.542247	0.464983		4.93229	0.182747	0.192184	0.132079		4.9222	0.16975	0.1879	0.748727
	4.98429	0.512943	0.494309	0.464075		4.99244	0.210159	0.152437	0.146186		4.9823	0.152943	0.197307	0.753423
	5.04434	0.551261	0.486407	0.472312		5.05259	0.244621	0.131559	0.164413		5.0423	0.13994	0.200825	0.767113
	5.10439	0.589212	0.516674	0.488956		5.11274	0.266102	0.122708	0.181878		5.1023	0.130032	0.197915	0.787289
	5.16444	0.621353	0.569231	0.51156		5.17289	0.250474	0.124378	0.193456		5.1624	0.128795	0.185081	0.802296
	5.22449	0.64761	0.626095	0.539796		5.23304	0.215104	0.128275	0.195628		5.2224	0.129604	0.16997	0.810982
	5.28455	0.674656	0.679075	0.57884		5.29319	0.179425	0.138741	0.185425		5.2824	0.131572	0.153182	0.81574
	5.3446	0.703561	0.742559	0.642233		5.35334	0.169237	0.154778	0.170559		5.3424	0.13463	0.139438	0.82397
	5.40465	0.733353	0.833286	0.733775		5.41349	0.201037	0.170582	0.155943		5.4025	0.141425	0.132128	0.83907
	5.4647	0.761491	0.936369	0.833573		5.47364	0.244878	0.175526	0.144811		5.4625	0.156308	0.136692	0.851949
	5.52475	0.775429	1	0.902742		5.53378	0.267537	0.175537	0.135548		5.5225	0.174508	0.149852	0.864993
	5.5848	0.749182	0.982977	0.90824		5.59394	0.24465	0.184029	0.127728		5.5825	0.191642	0.176538	0.875617
	5.64486	0.66818	0.901838	0.838951		5.65408	0.197652	0.208723	0.12393		5.6426	0.200195	0.213192	0.881864
	5.70491	0.552228	0.803479	0.70662		5.71423	0.165092	0.239401	0.126839		5.7026	0.193097	0.242963	0.887423
	5.76496	0.432309	0.714147	0.545814		5.77438	0.169373	0.260683	0.133162		5.7626	0.179878	0.251049	0.884915
	5.82501	0.326953	0.621632	0.401476		5.83453	0.193736	0.265819	0.134983		5.8227	0.166068	0.229186	0.880889
	5.88506	0.24329	0.512935	0.300441		5.89468	0.199107	0.267844	0.13326		5.8827	0.155335	0.181679	0.872882
	5.94511	0.181389	0.394971	0.239965		5.95483	0.188428	0.276141	0.129285		5.9427	0.144343	0.12885	0.866919
	6.00517	0.136177	0.287817	0.203264		6.01498	0.189843	0.289779	0.124434		6.0027	0.130934	0.0909722	0.867752
	6.06522	0.104681	0.207762	0.176917		6.07513	0.215274	0.307985	0.122554		6.0628	0.116053	0.0797858	0.879485
	6.12527	0.0863378	0.157166	0.157992		6.13528	0.261623	0.332698	0.128929		6.1228	0.102255	0.0898782	0.898379
	6.18532	0.0778617	0.127292	0.149806		6.19543	0.316423	0.357996	0.148872		6.1828	0.087932	0.109925	0.919425
	6.24537	0.0749473	0.107728	0.152351		6.25558	0.378042	0.375358	0.177582		6.2428	0.0747997	0.123657	0.93457
	6.30542	0.0742038	0.0950353	0.158461		6.31573	0.427386	0.373373	0.1979		6.3029	0.0670727	0.124126	0.938892
	6.36548	0.0730978	0.0917609	0.159209		6.37588	0.451946	0.36404	0.203537		6.3629	0.0695532	0.114643	0.935175
	6.42553	0.0684903	0.0990644	0.150413		6.43603	0.426778	0.359519	0.201		6.4229	0.0732441	0.10252	0.925519
	6.48558	0.0591056	0.113456	0.135418		6.49618	0.381262	0.366436	0.195737		6.483	0.074404	0.0914434	0.912588
	6.54563	0.0504484	0.126023	0.122904		6.55633	0.357929	0.388834	0.190442		6.543	0.0767742	0.081417	0.901845
	6.60568	0.0470536	0.13026	0.117834		6.61648	0.36532	0.427278	0.181553		6.603	0.0786546	0.0690518	0.89587
	6.66573	0.0490179	0.127566	0.119663		6.67663	0.355139	0.485031	0.170902		6.663	0.0795268	0.056107	0.897691
	6.72579	0.0536422	0.124391	0.122189		6.73678	0.306214	0.544175	0.159918		6.7231	0.078171	0.0469228	0.903442
	6.78584	0.0560594	0.124172	0.119563		6.79693	0.273077	0.589401	0.152977		6.7831	0.0727071	0.0427186	0.907772
	6.84589	0.054468	0.127231	0.112588		6.85708	0.2617	0.619996	0.147164		6.8431	0.0650167	0.0449807	0.910641
	6.90594	0.0518296	0.133774	0.105156		6.91723	0.266997	0.651007	0.145504		6.9031	0.0556217	0.0482095	0.915524
	6.96599	0.050781	0.146081	0.0991282		6.97738	0.293091	0.68469	0.145274		6.9632	0.0508813	0.0516306	0.927312
	7.02604	0.0505736	0.168042	0.0929398		7.03753	0.369577	0.709246	0.148206		7.0232	0.0516595	0.0590273	0.947752
	7.0861	0.0493384	0.199469	0.0857808		7.09768	0.496028	0.708967	0.152014		7.0832	0.05443	0.0724042	0.968829
	7.14615	0.0454321	0.225556	0.0798		7.15783	0.566751	0.673268	0.162427		7.1433	0.0591554	0.0869351	0.979889
	7.2062	0.0394375	0.230055	0.0776994		7.21798	0.524382	0.615653	0.189992		7.2033	0.0653515	0.0960084	0.990938
	7.26625	0.0337694	0.212161	0.0777767		7.27813	0.430057	0.55322	0.242662		7.2633	0.0724945	0.0964719	1
	7.3263	0.0309589	0.184749	0.0754477		7.33828	0.372234	0.492519	0.323013		7.3233	0.0819962	0.0968884	0.99973
	7.38635	0.0310214	0.158573	0.0689537		7.39843	0.410844	0.458289	0.42367		7.3834	0.101488	0.107972	0.987609
	7.44641	0.0312638	0.135834	0.0619323		7.45858	0.509502	0.442186	0.537399		7.4434	0.13673	0.132676	0.966538
	7.50646	0.030036	0.117751	0.058629		7.51873	0.611898	0.451537	0.657236		7.5034	0.192382	0.170297	0.949121
	7.56651	0.0273563	0.108193	0.0605016		7.57888	0.633975	0.454543	0.790368		7.5634	0.271676	0.217443	0.937453
	7.62656	0.0239915	0.108454	0.0657381		7.63903	0.630911	0.442015	0.914471		7.6235	0.37815	0.270481	0.927877
	7.68661	0.0218575	0.117895	0.0708066		7.69918	0.651561	0.412914	1		7.6835	0.507128	0.331792	0.911984
	7.74666	0.0222578	0.131899	0.0737902		7.75933	0.636292	0.385186	0.969505		7.7435	0.641488	0.379959	0.885691
	7.80672	0.0245227	0.147883	0.0755974		7.81948	0.560174	0.362355	0.8697		7.8036	0.753439	0.405953	0.847126
	7.86677	0.0265816	0.157775	0.0783347		7.87963	0.408978	0.339174	0.689189		7.8636	0.83058	0.415802	0.807945
	7.92682	0.0272367	0.154135	0.0822819		7.93978	0.283734	0.312243	0.525886		7.9236	0.896167	0.433535	0.78853
	7.98687	0.026992	0.135905	0.0863182		7.99993	0.214333	0.279307	0.376821		7.9836	0.961712	0.470175	0.787411
	8.04692	0.0268719	0.111716	0.0892447		8.06008	0.190978	0.250196	0.279576		8.0437	1	0.528868	0.796921
	8.10697	0.0280241	0.0918344	0.0904626		8.12023	0.203116	0.231002	0.213458		8.1037	0.997067	0.605673	0.801097
	8.16703	0.031737	0.0791508	0.0896612		8.18038	0.229084	0.213624	0.177141		8.1637	0.967288	0.68824	0.792147
	8.22708	0.0373253	0.0704524	0.0869174		8.24053	0.237699	0.196232	0.162176		8.2237	0.941702	0.742335	0.776047
						8.30068	0.231546	0.177763	0.153435		8.2838	0.942913	0.767796	0.763171
						8.36083	0.218383	0.162938	0.145242		8.3438	0.965069	0.755972	0.769365
						8.42098	0.19975	0.154412	0.122765		8.4038	0.978916	0.72264	0.795402
						8.48113	0.167581	0.146719	0.0993333		8.4639	0.945749	0.676699	0.825228
						8.54128	0.138257	0.138725	0.0801742		8.5239	0.826929	0.584851	0.847328
						8.60143	0.129687	0.124234	0.071059		8.5839	0.66818	0.478402	0.852868
						8.66158	0.135748	0.106699	0.0634791		8.6439	0.520224	0.380538	0.85684
						8.72173	0.147225	0.0879438	0.0572234		8.704	0.414511	0.315359	0.867965
						8.78188	0.141559	0.0722175	0.0524429		8.764	0.358616	0.292584	0.884297
						8.84203	0.115038	0.0599758	0.0531895		8.824	0.350268	0.307355	0.894471
						8.90218	0.0932644	0.051804	0.0568795		8.884	0.373436	0.343029	0.8896
						8.96233	0.0840203	0.0448634	0.0630047		8.9441	0.415536	0.387723	0.871262
						9.02248	0.0845482	0.0380961	0.0714816		9.0041	0.478837	0.440485	0.84863
						9.08263	0.0911758	0.0300378	0.0825165		9.0641	0.570743	0.51587	0.836476
						9.14278	0.0946072	0.0215922	0.0918597		9.1242	0.694424	0.632199	0.834731
						9.20292	0.096848	0.0155715	0.0901362		9.1842	0.821325	0.781579	0.828869
						9.26307	0.101123	0.0116039	0.0753571		9.2442	0.922717	0.927899	0.813155
						9.32323	0.102446	0.00958485	0.0559407		9.3042	0.96429	1	0.797788
						9.38337	0.0897944	0.00839959	0.0432844		9.3643	0.929862	0.960746	0.794344
						9.44352	0.0725384	0.00793398	0.038151		9.4243	0.831349	0.824255	0.798156
						9.50367	0.0600813	0.00765246	0.0367299		9.4843	0.725815	0.665679	0.799097
						9.56382	0.0582158	0.00715337	0.036087		9.5443	0.636603	0.524224	0.792491
						9.62397	0.0640747	0.00587906	0.0343026		9.6044	0.560796	0.402313	0.781364
						9.68412	0.0754744	0.00385103	0.0312786		9.6644	0.502835	0.304633	0.762929
						9.74427	0.0846866	0.0023466	0.0282222		9.7244	0.465948	0.229438	0.737853
						9.80442	0.0830432	0.0014877	0.0259663		9.7845	0.450513	0.171856	0.706903
						9.86457	0.0723229	0.00110277	0.0235425		9.8445	0.441325	0.12663	0.674473
						9.92472	0.0607139	0.00067242	0.0206971		9.9045	0.413669	0.094988	0.656819
											9.9645	0.364593	0.07133	0.638819
											10.0246	0.309258	0.0552774	0.61808
											10.0846	0.260806	0.0430193	0.587568
											10.1446	0.21637	0.0321192	0.547996
											10.2047	0.177197	0.026033	0.514163
											10.2647	0.151183	0.0226923	0.484636
											10.3247	0.140588	0.0220676	0.466755
											10.3847	0.139617	0.0219547	0.460535
											10.4448	0.136462	0.0200916	0.453288
											10.5048	0.12565	0.017118	0.43352
											10.5648	0.110121	0.0131386	0.39898
											10.6248	0.0968089	0.00961866	0.359772
											10.6849	0.0902488	0.00692935	0.329091
											10.7449	0.0873391	0.00472531	0.307804
											10.8049	0.0832203	0.00373201	0.290914
											10.865	0.0737772	0.00319734	0.273169
											10.925	0.0611626	0.00401581	0.251871
											10.985	0.0503279	0.00613704	0.224722
											11.045	0.0432632	0.00781852	0.194629
											11.1051	0.0372002	0.00817545	0.165765
											11.1651	0.031774	0.00674096	0.140421
											11.2251	0.0272356	0.0045064	0.124653
											11.2851	0.023073	0.00263749	0.122761
											11.3452	0.0189794	0.00179917	0.130629
											11.4052	0.0156673	0.00147953	0.137255
											11.4652	0.0141722	0.00126305	0.131907
											11.5253	0.0142711	0.0014529	0.115061
f	bArr1		bArr1-dFLR		no bArr		bArr1 in dQ
	-	+	-	+	-	+	-	+
	0.840804	2.84793	0.132517	1.58342	0.386105	2.00435	0.894796	2.03119
	1.37757	2.35694	1.00655	1.39779	1.92432	2.31549	0.720022	0.725681
	1.44912	2.57316	2.30872	4.00848	0.578856	1.74913	0.784725	1.17306
	0.348332	1.37967	0.494364	3.43328	0.645568	1.06435	0.204699	0.818643
	0.304409	2.53171	0.439079	2.34634	0.925437	1.27265	0.240972	0.591945
	1.2094	0,39638704*	1.43792	2.99445	2.63986	1.1024	1.49506	0.729047
	0.521868	1.8706	0.655495	2.89106	0.879073	1.27687	2.04976	1.15012
	0.42705	2.03424	0.621546	1.5751	0.518985	1.03052	0.816823	2,6465815*
	0.710715	3.49723	1.66438	1.89228	0.81879	1.16352	0.604441	1.54981
	0.971798	3.02692	0.719213	1.83906	1.07006	1.83635	0.371363	0.605784
	1.9157	1.33772	0.358282	2.15165	1.56388	3,00294066*	1.24472	1.94102
	0.778325	2.31451	2.60775	2.73584	1.53774	0.560484	1.04464	0.325006
	2.36798	1.2115	0.589962	2.48507	0.596375	1.37138	0.191481	1.68415
	1.5697	2.32359	1.49842	0.999936	1.22477	1.89939	1.71408	1.13456
	1.71727	0.588723	0.71705	0.657693	0.615886	2.09755	0.955953	0.92007
	0.423495	2.98384	0.275897	3.53695	0.649959	1.61081	1.32153	1.80459
	1.00921	0.906335	0.368039	1.49115	0.424341	1.07663	1.63055	1.34499
	0.684777	2.15033	0.69354	2.59106		2.19844	1.00006	1.30208
	2.24723	2.20135	0.653755	2.10198		3,39173065*	0.916199	2.52474
	0.377957	2.77082	0.658434	1.86486		2.79763	0.156604	1.20945
	1.26208	3.44311	1.0313	2.01931		0.858987	0.95955	1.81513
	3.35036	1.96387	0.206837	2.02204			0.781936	0.260099
	0.805044	3.52164	2.93684	2.15702			1.3883	1.03712
	0.598669	2.36337	1.22097	1.82757			0.843275	1.96205
	0.689644	2.61971	0.65027	1.51197			2.32563	1.04503
	0.165742	3.96467	0.397723	2.03344			0.606608	1.38085
	0.348913	2.97923	0.691847	1.51941			1.02615	2.04292
	1.21449	3.04309	0.98263	1.04881			0.528139	1.58243
	0.346611	2.92218	4.2976	2.76186			1.65731	0.925326
	0.639311	0.769893	0.738651	1.53026			1.26004	0.961445
	0.227956	3.92841	0.500679	1.11112			0.904158	1.65609
	0.821067	1.25675	0.657751	3.30472			2.59399	0.974458
	2.06815	1.92983	0.382128	1.39659			1.03116	1.31883
	0.262703	1.96642	2.2008	3.02755			0.650658	1.49135
	1.35583	0.421988	0.296057	0,22121428*			0.982518	1.02222
	1.32737	2.08594	0.583318	2.32289			0.499248	1.0622
	0.594693	2.93732	1.12374	1.02618			0.589257	0.59195
	0.810495	1.8217	2.48573	2.30276			1.01362	1.97081
	0.858166	1.82054	0.211323	0.577789				0.921206
		2.68489	0.877691	1.27682				0.871785
		1.76028	0.634514	2.87102
		2.01989	1.53551	0.747231
		1.75582	0.455174	1.27334
		1.0877		0.404361
		3.96573		2.40077
		3.44993		1.68871
		2.6086		1.64282
		2.80043		1.35041
		2.24198		2.40341
		2.18968		1.50821
				1.94747
h	bArr2					bArr2-dFLR					bArr2-dQ
	Distance_(microns)	PTH1R	Rab5	bArr2		Distance_(microns)	PTH1R	Rab5	bArr2-dFLR		Distance_(microns)	PTH1R_dQ	Rab5	bArr2
	0	0.0620972	0.00038683	0.00288421		0	0.109991	0.00397457	0.0159143		0	0.057155	0.0541085	0.246689
	0.0601	0.0602864	0.00052557	0.00400884		0.0601	0.141416	0.00406534	0.0205392		0.0601	0.0665154	0.0571886	0.285882
	0.1203	0.0615523	0.00111741	0.00698578		0.1201	0.163383	0.00456715	0.0271589		0.1201	0.0756132	0.0605542	0.353856
	0.1804	0.0662569	0.00245764	0.00911613		0.1802	0.159669	0.00603499	0.0343828		0.1802	0.0860258	0.0664974	0.459734
	0.2406	0.0745856	0.00462645	0.0109029		0.2402	0.136305	0.00856976	0.041068		0.2402	0.0968835	0.0764204	0.6134
	0.3007	0.0846885	0.00673207	0.0149664		0.3003	0.1104	0.0122819	0.0470054		0.3003	0.109062	0.089506	0.785529
	0.3609	0.0910764	0.00745467	0.0281178		0.3603	0.0940571	0.0167788	0.0533998		0.3603	0.128058	0.104941	0.934271
	0.421	0.0931028	0.00642777	0.0535221		0.4204	0.0961199	0.021957	0.0624179		0.4204	0.15588	0.115222	1
	0.4812	0.0962147	0.00538127	0.0657798		0.4804	0.11193	0.0268722	0.0760791		0.4804	0.183051	0.123799	0.9813
	0.5413	0.104971	0.00544033	0.0603595		0.5405	0.124901	0.0302553	0.0956627		0.5405	0.192512	0.125816	0.868992
	0.6015	0.117319	0.00673053	0.0485867		0.6005	0.12797	0.0320504	0.123168		0.6005	0.182278	0.124404	0.747416
	0.6616	0.134636	0.00902183	0.0440208		0.6606	0.135793	0.0351479	0.161722		0.6606	0.157769	0.117653	0.647621
	0.7218	0.156779	0.0123331	0.042786		0.7206	0.161347	0.044038	0.214918		0.7206	0.131124	0.108978	0.583365
	0.7819	0.176357	0.0178234	0.0451739		0.7807	0.196518	0.0621435	0.285499		0.7807	0.107158	0.102757	0.551889
	0.8421	0.186722	0.0252368	0.0510316		0.8407	0.226198	0.0881505	0.376393		0.8407	0.0876098	0.0985604	0.542583
	0.9022	0.188911	0.0327454	0.0723958		0.9008	0.247282	0.117891	0.486043		0.9008	0.0720164	0.0951058	0.540016
	0.9624	0.196782	0.0392642	0.112315		0.9608	0.259314	0.148005	0.591215		0.9608	0.0619837	0.0842013	0.529698
	1.0225	0.219869	0.0444118	0.177036		1.0209	0.268438	0.174649	0.653455		1.0209	0.0564296	0.0701233	0.517291
	1.0827	0.26147	0.0501304	0.269887		1.0809	0.29733	0.193898	0.65053		1.0809	0.0533162	0.0550685	0.516572
	1.1428	0.318379	0.0574167	0.387858		1.141	0.354478	0.205951	0.598601		1.141	0.0499299	0.044877	0.52835
	1.203	0.366154	0.0686545	0.480833		1.201	0.400398	0.221632	0.532094		1.201	0.0448797	0.0401012	0.545142
	1.2631	0.385665	0.0790302	0.537149		1.2611	0.406066	0.254855	0.469952		1.2611	0.0387748	0.0378752	0.551289
	1.3233	0.372414	0.0847024	0.533639		1.3212	0.411159	0.313834	0.410325		1.3211	0.0348767	0.033742	0.544783
	1.3834	0.334351	0.0827038	0.476496		1.3812	0.444107	0.397275	0.352367		1.3812	0.0344111	0.0302598	0.540792
	1.4436	0.291125	0.0753007	0.3282		1.4413	0.462962	0.495243	0.304474		1.4412	0.036759	0.0282027	0.543862
	1.5037	0.253029	0.0676743	0.185536		1.5013	0.431884	0.596635	0.276521		1.5013	0.0393665	0.0297921	0.556241
	1.5639	0.223278	0.0638849	0.104992		1.5614	0.392082	0.696163	0.271817		1.5613	0.0403111	0.0336945	0.566618
	1.624	0.198125	0.0629408	0.0838354		1.6214	0.397212	0.795378	0.287179		1.6214	0.0381759	0.037325	0.575242
	1.6842	0.177414	0.0641841	0.104468		1.6815	0.459121	0.89438	0.314938		1.6814	0.03545	0.0380389	0.584699
	1.7443	0.161874	0.0660419	0.137636		1.7415	0.563393	0.972974	0.344754		1.7415	0.0333609	0.0390025	0.598092
	1.8045	0.149161	0.0683358	0.150955		1.8016	0.675943	1	0.365666		1.8015	0.0327385	0.0473464	0.599591
	1.8646	0.141305	0.0707065	0.110347		1.8616	0.738189	0.959998	0.366537		1.8616	0.0318149	0.0631175	0.595259
	1.9248	0.135076	0.073191	0.0751488		1.9217	0.7073	0.869142	0.343603		1.9216	0.029448	0.0804644	0.578317
	1.9849	0.13518	0.079523	0.0662633		1.9817	0.604498	0.757778	0.306839		1.9817	0.0262856	0.0845351	0.56012
	2.0451	0.138437	0.0882462	0.0727242		2.0418	0.508107	0.645934	0.276471		2.0417	0.0239236	0.0734976	0.546715
	2.1052	0.146585	0.0983342	0.0847504		2.1018	0.446629	0.54389	0.265484		2.1018	0.0235972	0.055836	0.544687
	2.1654	0.151727	0.107558	0.0863378		2.1619	0.420469	0.463301	0.271671		2.1618	0.0245035	0.0397958	0.549738
	2.2255	0.150486	0.11334	0.0816002		2.2219	0.369161	0.411309	0.282545		2.2219	0.0261759	0.0302132	0.554382
	2.2857	0.147752	0.119149	0.0900898		2.282	0.300321	0.381245	0.287025		2.2819	0.0287584	0.0280276	0.557303
	2.3458	0.14914	0.12595	0.123192		2.342	0.258078	0.358976	0.284318		2.342	0.0314662	0.031099	0.554118
	2.406	0.154119	0.134173	0.181097		2.4021	0.274019	0.336116	0.281979		2.402	0.0318871	0.0371031	0.546544
	2.4661	0.1598	0.140462	0.246805		2.4621	0.416531	0.3156	0.285424		2.4621	0.0285652	0.0440784	0.538877
	2.5263	0.163964	0.13989	0.262662		2.5222	0.53765	0.301534	0.288219		2.5222	0.0237265	0.0495577	0.531815
	2.5864	0.160856	0.134352	0.213602		2.5823	0.477521	0.294097	0.281587		2.5822	0.0199873	0.0521875	0.529613
	2.6466	0.145526	0.128781	0.138657		2.6423	0.311832	0.289777	0.266976		2.6423	0.0189559	0.0528807	0.534095
	2.7067	0.126724	0.124846	0.094251		2.7024	0.21419	0.284024	0.254393		2.7023	0.0191401	0.0540161	0.540827
	2.7669	0.112464	0.121921	0.0745308		2.7624	0.192245	0.270887	0.245812		2.7624	0.0202444	0.0533827	0.547521
	2.827	0.103183	0.118557	0.0662352		2.8225	0.23255	0.246127	0.236808		2.8224	0.0205978	0.0510449	0.553264
	2.8872	0.0980387	0.113079	0.0632581		2.8825	0.254482	0.213554	0.224751		2.8825	0.0196678	0.0467096	0.55911
	2.9473	0.0967849	0.107196	0.0656934		2.9426	0.220092	0.183406	0.214626		2.9425	0.018161	0.0430217	0.565376
	3.0075	0.0990884	0.102494	0.077342		3.0026	0.200385	0.165097	0.212164		3.0026	0.0174931	0.0423827	0.572032
	3.0676	0.100887	0.0990911	0.0882369		3.0627	0.246244	0.163916	0.219193		3.0626	0.0179259	0.0434824	0.572817
	3.1278	0.101593	0.0960008	0.0898436		3.1227	0.332079	0.181253	0.232584		3.1227	0.0180292	0.043399	0.568764
	3.1879	0.101988	0.092489	0.0835022		3.1828	0.379761	0.212921	0.247491		3.1827	0.0186717	0.0420807	0.560041
	3.2481	0.104213	0.0858735	0.0810669		3.2428	0.365804	0.243996	0.260176		3.2428	0.0203914	0.0381698	0.556995
	3.3082	0.107902	0.0760483	0.0929878		3.3029	0.324568	0.253214	0.269336		3.3028	0.0251153	0.0340139	0.564106
	3.3684	0.110366	0.0662208	0.116047		3.3629	0.282366	0.234569	0.276582		3.3629	0.0315178	0.0301179	0.577478
	3.4285	0.110258	0.0651658	0.124536		3.423	0.256339	0.204241	0.282085		3.4229	0.0380909	0.0280579	0.593058
	3.4887	0.112322	0.0712205	0.111709		3.483	0.252176	0.18217	0.282841		3.483	0.0431648	0.0273687	0.604987
	3.5488	0.116633	0.0839687	0.0848301		3.5431	0.269043	0.171341	0.278474		3.543	0.045851	0.0279204	0.610961
	3.609	0.120974	0.0959415	0.0667219		3.6031	0.300482	0.162776	0.275432		3.6031	0.0431134	0.0287585	0.606554
	3.6691	0.123279	0.104019	0.0629616		3.6632	0.317267	0.152047	0.280189		3.6631	0.0374212	0.0308349	0.596544
	3.7293	0.123523	0.109604	0.0682372		3.7232	0.292457	0.144581	0.291364		3.7232	0.0303385	0.0342467	0.587661
	3.7894	0.12028	0.113248	0.0743583		3.7833	0.243657	0.14698	0.303328		3.7832	0.0259381	0.0399193	0.587054
	3.8496	0.11379	0.112337	0.0745917		3.8434	0.211364	0.157306	0.313984		3.8433	0.0249237	0.0472841	0.592527
	3.9097	0.107545	0.106354	0.0763707		3.9034	0.208928	0.168299	0.322659		3.9033	0.0277511	0.0545766	0.594991
	3.9699	0.105667	0.0937694	0.0835514		3.9635	0.218441	0.176339	0.323988		3.9634	0.0315428	0.0589076	0.58838
	4.03	0.105978	0.0790635	0.0879529		4.0235	0.233104	0.185568	0.311743		4.0234	0.0334784	0.0610221	0.579877
	4.0902	0.103316	0.0654459	0.0819427		4.0836	0.274033	0.200622	0.29025		4.0835	0.0333621	0.062764	0.578544
	4.1503	0.0976191	0.055268	0.0676986		4.1436	0.35466	0.218817	0.27188		4.1435	0.0322537	0.0652471	0.581932
	4.2105	0.0930237	0.0484237	0.0643618		4.2037	0.450008	0.231105	0.265823		4.2036	0.0312618	0.0678189	0.577783
	4.2706	0.0922788	0.0447994	0.0767808		4.2637	0.502552	0.229425	0.26747		4.2636	0.0316894	0.0695256	0.560707
	4.3308	0.0957818	0.0435221	0.0989757		4.3238	0.459594	0.217492	0.268204		4.3237	0.0331061	0.0690527	0.534654
	4.3909	0.0992736	0.0434633	0.109032		4.3838	0.331947	0.205454	0.264442		4.3837	0.0339883	0.067668	0.515251
	4.4511	0.0971025	0.0444539	0.0931007		4.4439	0.224875	0.202842	0.260853		4.4438	0.034339	0.0668008	0.508104
	4.5112	0.0898627	0.0468501	0.0801527		4.5039	0.212264	0.211733	0.260652		4.5038	0.0352778	0.0685458	0.509813
	4.5714	0.0811955	0.0492018	0.078901		4.564	0.250182	0.227074	0.263336		4.5639	0.0377948	0.0749722	0.515831
	4.6315	0.0757504	0.0523431	0.0777776		4.624	0.403451	0.240716	0.269374		4.6239	0.0411033	0.0825157	0.52285
	4.6917	0.0729221	0.0532903	0.0690386		4.6841	0.493814	0.246602	0.280582		4.684	0.0429326	0.0917682	0.530278
	4.7518	0.0710449	0.0494741	0.0504195		4.7441	0.469396	0.24249	0.294829		4.744	0.0423784	0.101013	0.533084
	4.812	0.0694239	0.0402336	0.0389103		4.8042	0.418762	0.232175	0.304775		4.8041	0.0402848	0.11102	0.528821
	4.8721	0.0711553	0.0307295	0.0383331		4.8642	0.373207	0.220752	0.304256		4.8641	0.0384625	0.12027	0.514428
	4.9323	0.0781381	0.02463	0.043168		4.9243	0.331756	0.212526	0.295022		4.9242	0.0379574	0.128465	0.497393
	4.9924	0.0880537	0.024066	0.0491401		4.9843	0.32476	0.206042	0.284645		4.9843	0.0387605	0.124186	0.484
	5.0526	0.0965016	0.0274072	0.0528068		5.0444	0.365683	0.197333	0.275624		5.0443	0.0411759	0.113563	0.479701
	5.1127	0.099662	0.0316966	0.0515622		5.1045	0.404048	0.181445	0.265049		5.1044	0.0452526	0.0987059	0.480292
	5.1729	0.0966228	0.0348327	0.0494669		5.1645	0.382791	0.160238	0.253251		5.1644	0.0490294	0.0904178	0.479818
	5.233	0.0919037	0.0353701	0.0527634		5.2246	0.322862	0.142437	0.246228		5.2245	0.0500318	0.0914454	0.475334
	5.2932	0.0891852	0.0353549	0.0576591		5.2846	0.270326	0.136974	0.247018		5.2845	0.0477389	0.100878	0.472576
	5.3533	0.0874671	0.0351035	0.0585162		5.3447	0.247014	0.144263	0.252253		5.3446	0.0450169	0.108765	0.475256
	5.4135	0.0866441	0.0342845	0.0572288		5.4047	0.247581	0.155388	0.256125		5.4046	0.0444483	0.111463	0.481901
	5.4736	0.0840351	0.033296	0.054977		5.4648	0.24309	0.160649	0.255661		5.4647	0.0451572	0.111306	0.481714
	5.5338	0.0829177	0.0326188	0.0621221		5.5248	0.215054	0.15822	0.253146		5.5247	0.0462138	0.113431	0.473167
	5.5939	0.0838901	0.0343639	0.0783999		5.5849	0.18631	0.156212	0.256412		5.5848	0.0473466	0.120038	0.46052
	5.6541	0.0850715	0.0413706	0.086257		5.6449	0.186372	0.167246	0.272044		5.6448	0.0493557	0.126103	0.45
	5.7142	0.0883023	0.0546963	0.0766744		5.705	0.210136	0.197422	0.29729		5.7049	0.0526757	0.123439	0.440698
	5.7744	0.0956906	0.072777	0.063984		5.765	0.22918	0.239564	0.319191		5.7649	0.0563564	0.1156	0.4324
	5.8345	0.110483	0.0932108	0.0631537		5.8251	0.232357	0.271862	0.327679		5.825	0.0634995	0.111766	0.428241
	5.8947	0.12893	0.112734	0.0794401		5.8851	0.23463	0.276511	0.322975		5.885	0.0772508	0.116774	0.427084
	5.9548	0.166295	0.136244	0.100481		5.9452	0.246355	0.258064	0.312754		5.9451	0.105012	0.135613	0.43042
	6.015	0.210036	0.161258	0.106209		6.0052	0.252513	0.236788	0.302035		6.0051	0.142229	0.157018	0.438068
	6.0751	0.272387	0.193327	0.100797		6.0653	0.239583	0.228391	0.291431		6.0652	0.175722	0.171509	0.450251
	6.1353	0.320575	0.217577	0.0911233		6.1253	0.219952	0.229892	0.280133		6.1252	0.189435	0.171596	0.462141
	6.1954	0.356398	0.236825	0.0859633		6.1854	0.21352	0.225392	0.26789		6.1853	0.182535	0.161783	0.467734
	6.2556	0.371782	0.249483	0.0814783		6.2454	0.222313	0.20677	0.255228		6.2453	0.155419	0.146215	0.461055
	6.3157	0.380522	0.267019	0.0862096		6.3055	0.229162	0.179352	0.246665		6.3054	0.124759	0.13719	0.446037
	6.3759	0.388178	0.285982	0.105001		6.3655	0.221009	0.154166	0.248239		6.3654	0.0942304	0.130689	0.426082
	6.436	0.397272	0.301452	0.139083		6.4256	0.207272	0.136194	0.259416		6.4255	0.0717396	0.12333	0.403047
	6.4962	0.40348	0.3072	0.195604		6.4857	0.211639	0.126924	0.274465		6.4855	0.0559816	0.118737	0.380942
	6.5563	0.406595	0.308749	0.246875		6.5457	0.238088	0.125106	0.289529		6.5456	0.048149	0.115806	0.359641
	6.6165	0.417999	0.313592	0.257238		6.6058	0.253113	0.128423	0.304968		6.6056	0.0453551	0.114159	0.343156
	6.6766	0.430688	0.330798	0.202451		6.6658	0.232958	0.132092	0.323345		6.6657	0.0464907	0.116068	0.334522
	6.7368	0.449268	0.356012	0.138524		6.7259	0.198222	0.134937	0.341939		6.7257	0.0509489	0.126144	0.32909
	6.7969	0.471128	0.392298	0.102707		6.7859	0.175061	0.13712	0.351987		6.7858	0.0568579	0.144611	0.329439
	6.8571	0.508386	0.45316	0.130815		6.846	0.171592	0.139188	0.348853		6.8458	0.0621406	0.163586	0.336232
	6.9172	0.576327	0.545966	0.243732		6.906	0.175683	0.139957	0.338946		6.9059	0.0644622	0.174554	0.35217
	6.9774	0.682607	0.673704	0.471822		6.9661	0.169115	0.143392	0.331797		6.9659	0.0640197	0.170694	0.372083
	7.0375	0.816838	0.814595	0.732352		7.0261	0.15615	0.15734	0.331052		7.026	0.0631491	0.157617	0.386188
	7.0977	0.938893	0.93262	0.926463		7.0862	0.164133	0.186234	0.334413		7.086	0.0610716	0.145873	0.389682
	7.1578	1	0.996497	1		7.1462	0.19388	0.224143	0.33457		7.1461	0.0579549	0.141258	0.389633
	7.218	0.991279	1	0.960499		7.2063	0.22506	0.259212	0.325507		7.2061	0.0556488	0.145171	0.386976
	7.2781	0.928375	0.943475	0.795871		7.2663	0.244623	0.2849	0.308895		7.2662	0.0542424	0.151256	0.388496
	7.3383	0.859847	0.85947	0.61046		7.3264	0.287393	0.302463	0.294692		7.3262	0.0535853	0.156839	0.390393
	7.3984	0.814246	0.792777	0.516082		7.3864	0.361743	0.310511	0.291481		7.3863	0.0531575	0.157438	0.390394
	7.4586	0.771946	0.746369	0.467482		7.4465	0.40488	0.302122	0.298599		7.4463	0.0541951	0.15959	0.387771
	7.5187	0.731781	0.706813	0.471077		7.5065	0.367251	0.277497	0.307077		7.5064	0.0580013	0.165574	0.387419
	7.5788	0.697363	0.659934	0.463992		7.5666	0.294781	0.246514	0.310249		7.5665	0.0636699	0.174212	0.391103
	7.639	0.6678	0.60488	0.455456		7.6266	0.250452	0.220245	0.307181		7.6265	0.0687759	0.182874	0.394338
	7.6991	0.630479	0.555515	0.473167		7.6867	0.24377	0.200335	0.301155		7.6866	0.0710334	0.1884	0.393636
	7.7593	0.576091	0.519987	0.543172		7.7468	0.253282	0.183959	0.294686		7.7466	0.0688864	0.18925	0.382602
	7.8194	0.531865	0.502723	0.66842		7.8068	0.254155	0.171079	0.29135		7.8067	0.0657969	0.187921	0.370623
	7.8796	0.518479	0.493564	0.8133		7.8669	0.229746	0.16527	0.292137		7.8667	0.0653288	0.184033	0.356704
	7.9397	0.531551	0.486873	0.906096		7.9269	0.193571	0.166433	0.293923		7.9268	0.0676743	0.178632	0.343105
	7.9999	0.550154	0.470974	0.905794		7.987	0.183837	0.169074	0.294272		7.9868	0.0716782	0.171489	0.328905
	8.06	0.54135	0.445466	0.760026		8.047	0.219808	0.167516	0.296634		8.0469	0.0778522	0.168888	0.320655
	8.1202	0.488216	0.41866	0.562568		8.1071	0.271291	0.162887	0.304723		8.1069	0.0846502	0.174481	0.324529
	8.1803	0.411292	0.400465	0.339416		8.1671	0.286832	0.162233	0.314827		8.167	0.0931057	0.189591	0.342075
	8.2405	0.337146	0.393342	0.175845		8.2272	0.281436	0.171663	0.317803		8.227	0.102267	0.208218	0.367496
	8.3006	0.279737	0.393913	0.0882669		8.2872	0.317391	0.189915	0.309194		8.2871	0.113615	0.225864	0.392299
	8.3608	0.24235	0.402062	0.0583297		8.3473	0.393987	0.20718	0.294488		8.3471	0.127014	0.238769	0.409459
	8.4209	0.222532	0.423938	0.0610203		8.4073	0.42427	0.215342	0.284768		8.4072	0.141949	0.242587	0.419174
	8.4811	0.216545	0.464974	0.0814218		8.4674	0.358167	0.215935	0.285873		8.4672	0.156625	0.240959	0.421712
	8.5412	0.222416	0.527211	0.109875		8.5274	0.271411	0.21435	0.293796		8.5273	0.174401	0.238926	0.423491
	8.6014	0.239037	0.578123	0.127322		8.5875	0.260621	0.218499	0.301019		8.5873	0.193315	0.248481	0.418054
	8.6615	0.263834	0.617778	0.14684		8.6475	0.332937	0.227882	0.30398		8.6474	0.215908	0.277998	0.407725
	8.7217	0.281934	0.619753	0.163989		8.7076	0.402656	0.233921	0.305491		8.7074	0.238745	0.331661	0.384897
	8.7818	0.294933	0.617446	0.191294		8.7676	0.380799	0.226759	0.308279		8.7675	0.261109	0.390374	0.357216
	8.842	0.302321	0.613508	0.245472		8.8277	0.315014	0.209666	0.312484		8.8275	0.285821	0.441821	0.329136
	8.9021	0.311482	0.613469	0.333013		8.8877	0.288532	0.192717	0.31726		8.8876	0.320998	0.487459	0.309344
	8.9623	0.320901	0.603262	0.411275		8.9478	0.31023	0.181041	0.322624		8.9476	0.375348	0.547223	0.296336
	9.0224	0.322646	0.581907	0.416209		9.0079	0.350881	0.172501	0.32917		9.0077	0.455337	0.642377	0.296382
	9.0826	0.305049	0.548715	0.3278		9.0679	0.391777	0.169392	0.335968		9.0677	0.553684	0.774447	0.306561
	9.1427	0.27216	0.508371	0.218837		9.128	0.41709	0.176818	0.339341		9.1278	0.658521	0.900416	0.327765
	9.2029	0.230544	0.458897	0.141449		9.188	0.430134	0.195317	0.332745		9.1878	0.764945	0.98383	0.3555
	9.263	0.20259	0.412078	0.113851		9.2481	0.45798	0.216825	0.315364		9.2479	0.866658	1	0.382812
	9.3232	0.177614	0.374845	0.0872325		9.3081	0.483059	0.235475	0.294854		9.3079	0.949347	0.953161	0.403026
	9.3833	0.157708	0.351684	0.0687408		9.3682	0.470561	0.250652	0.279612		9.368	0.997587	0.867338	0.409991
	9.4435	0.144499	0.334143	0.0578363		9.4282	0.441904	0.263288	0.272731		9.428	1	0.77856	0.41243
	9.5036	0.139162	0.318651	0.0661967		9.4883	0.431526	0.271208	0.275197		9.4881	0.967695	0.706941	0.414575
	9.5638	0.136283	0.299016	0.0879091		9.5483	0.441128	0.272727	0.290661		9.5481	0.900648	0.654028	0.421687
	9.6239	0.129446	0.279019	0.0926807		9.6084	0.469053	0.26821	0.319313		9.6082	0.81342	0.612654	0.42743
	9.6841	0.123184	0.261297	0.0727511		9.6684	0.501069	0.258389	0.352555		9.6682	0.723347	0.584428	0.428657
	9.7442	0.120927	0.249486	0.0527849		9.7285	0.487261	0.244374	0.375144		9.7283	0.65824	0.580955	0.422484
	9.8044	0.1217	0.245209	0.0479345		9.7885	0.407933	0.229861	0.375979		9.7883	0.630345	0.599655	0.415048
	9.8645	0.1232	0.248791	0.0552878		9.8486	0.310689	0.220508	0.357322		9.8484	0.629707	0.636258	0.404666
	9.9247	0.125841	0.249306	0.0662087		9.9086	0.237538	0.218888	0.33344		9.9084	0.646426	0.672038	0.39447
	9.9848	0.13212	0.238027	0.06851		9.9687	0.204941	0.222172	0.320789		9.9685	0.661178	0.697937	0.385841
	10.045	0.14203	0.214408	0.0593234		10.0287	0.224235	0.224376	0.32185		10.0286	0.666897	0.690536	0.377649
	10.1051	0.149169	0.191558	0.0503597		10.0888	0.288009	0.221823	0.326427		10.0886	0.653728	0.650886	0.372573
	10.1653	0.146446	0.176929	0.0496612		10.1488	0.358986	0.215749	0.32339		10.1487	0.628177	0.595074	0.372285
	10.2254	0.137051	0.169103	0.05361		10.2089	0.4005	0.212552	0.311969		10.2087	0.598297	0.54466	0.37604
	10.2856	0.126082	0.165626	0.0575761		10.269	0.403717	0.214515	0.297131		10.2688	0.570918	0.536988	0.380886
						10.329	0.36387	0.215385	0.282653		10.3288	0.546836	0.57432	0.379047
						10.3891	0.299753	0.206995	0.27039		10.3889	0.534533	0.679877	0.36878
						10.4491	0.270655	0.191315	0.264531		10.4489	0.52758	0.80309	0.35578
						10.5092	0.306849	0.17667	0.269906		10.509	0.537881	0.910148	0.344012
						10.5692	0.363228	0.17208	0.285164		10.569	0.56539	0.957165	0.338149
						10.6293	0.366504	0.177913	0.302996		10.6291	0.602031	0.935985	0.341486
						10.6893	0.332114	0.1861	0.314136		10.6891	0.619398	0.853575	0.355621
						10.7494	0.32247	0.186676	0.315742		10.7492	0.605786	0.754942	0.372566
						10.8094	0.320625	0.174393	0.312928		10.8092	0.573374	0.65845	0.381886
						10.8695	0.276692	0.151216	0.313011		10.8693	0.540595	0.575195	0.382363
						10.9295	0.220708	0.125779	0.318028		10.9293	0.515737	0.51311	0.37449
						10.9896	0.208523	0.107461	0.321628		10.9894	0.504116	0.471876	0.370335
						11.0496	0.23249	0.10191	0.316055		11.0494	0.515633	0.452996	0.373739
						11.1097	0.242246	0.110103	0.301616		11.1095	0.526442	0.438196	0.382087
						11.1697	0.218094	0.127455	0.287018		11.1695	0.517141	0.406761	0.388679
						11.2298	0.189075	0.147095	0.282682		11.2296	0.467512	0.362679	0.399263
						11.2898	0.181645	0.164414	0.290936		11.2896	0.395931	0.310724	0.412381
						11.3499	0.193606	0.178811	0.303718		11.3497	0.320355	0.277175	0.432458
						11.4099	0.230686	0.189368	0.307662		11.4097	0.259574	0.265584	0.44973
						11.47	0.31645	0.19119	0.296855		11.4698	0.22306	0.270355	0.458322
						11.5301	0.404797	0.180938	0.27905		11.5298	0.208104	0.278624	0.455223
						11.5901	0.406012	0.163108	0.268246		11.5899	0.208063	0.286884	0.444549
						11.6502	0.306516	0.146235	0.271102		11.6499	0.217831	0.302941	0.433398
						11.7102	0.20825	0.136019	0.283796		11.71	0.228172	0.330568	0.43042
						11.7703	0.181992	0.134891	0.295722		11.77	0.244596	0.363384	0.432236
						11.8303	0.219556	0.143205	0.300124		11.8301	0.275767	0.389555	0.430557
						11.8904	0.264024	0.157108	0.297788		11.8901	0.320149	0.401425	0.420949
						11.9504	0.264173	0.172117	0.295641		11.9502	0.362864	0.40434	0.405777
						12.0105	0.241826	0.184481	0.297003		12.0102	0.387791	0.40979	0.387526
						12.0705	0.239144	0.196258	0.299402		12.0703	0.396705	0.430143	0.370225
						12.1306	0.254457	0.213201	0.296328		12.1303	0.395108	0.469821	0.357092
						12.1906	0.263656	0.239798	0.286944		12.1904	0.393154	0.529778	0.347405
						12.2507	0.276077	0.274859	0.277832		12.2504	0.383698	0.595007	0.342246
						12.3107	0.325956	0.31243	0.277115		12.3105	0.372596	0.659401	0.342709
						12.3708	0.409351	0.340134	0.283971		12.3705	0.361909	0.696184	0.353917
						12.4308	0.473802	0.343964	0.289524		12.4306	0.355736	0.678491	0.375809
						12.4909	0.478899	0.317234	0.28571		12.4907	0.349269	0.6131	0.410839
						12.5509	0.435002	0.272825	0.272669		12.5507	0.33373	0.52203	0.459393
						12.611	0.378027	0.232638	0.254624		12.6108	0.306531	0.437587	0.52687
						12.671	0.335689	0.212019	0.237041		12.6708	0.270416	0.37725	0.604717
						12.7311	0.313936	0.211267	0.224049		12.7309	0.239428	0.344981	0.683854
						12.7912	0.307596	0.221424	0.219935		12.7909	0.221307	0.315676	0.751181
						12.8512	0.314029	0.234798	0.227954		12.851	0.212668	0.273184	0.801911
						12.9113	0.334309	0.247347	0.246985		12.911	0.209791	0.217529	0.827584
						12.9713	0.350044	0.25662	0.266667		12.9711	0.208878	0.166891	0.832361
						13.0314	0.332158	0.259632	0.27474		13.0311	0.208614	0.13698	0.816842
						13.0914	0.299171	0.256553	0.267747		13.0912	0.207635	0.128836	0.802141
						13.1515	0.308156	0.25487	0.254001		13.1512	0.204057	0.130479	0.800614
						13.2115	0.380653	0.262617	0.246233		13.2113	0.201232	0.133836	0.804602
						13.2716	0.461179	0.278092	0.250664		13.2713	0.198849	0.136492	0.801213
						13.3316	0.480325	0.294488	0.26463		13.3314	0.197941	0.132536	0.764645
						13.3917	0.469318	0.309984	0.278963		13.3914	0.19877	0.120634	0.691991
						13.4517	0.484249	0.334586	0.287036		13.4515	0.203186	0.0962755	0.584163
						13.5118	0.505673	0.371985	0.290096		13.5115	0.205611	0.0733589	0.484643
						13.5718	0.500874	0.410813	0.298606		13.5716	0.198182	0.0530733	0.401356
						13.6319	0.486108	0.431339	0.327685		13.6316	0.177072	0.0389467	0.343487
						13.6919	0.467011	0.42814	0.3953		13.6917	0.147755	0.0304166	0.304379
						13.752	0.434186	0.414237	0.51154		13.7517	0.125259	0.0278474	0.277125
						13.812	0.447804	0.406035	0.667045		13.8118	0.113357	0.0301307	0.255028
						13.8721	0.591911	0.401645	0.827011		13.8718	0.105039	0.0342379	0.238103
						13.9321	0.836804	0.381931	0.948896		13.9319	0.0967824	0.0363816	0.225564
						13.9922	1	0.334423	1		13.9919	0.0897069	0.0331631	0.216809
						14.0523	0.984445	0.271506	0.967654		14.052	0.0854358	0.0258212	0.206151
						14.1123	0.878317	0.215917	0.855035
						14.1724	0.742423	0.172865	0.684323
						14.2324	0.571994	0.132517	0.492297
						14.2925	0.397446	0.0898788	0.320887
						14.3525	0.265494	0.0528295	0.196178
						14.4126	0.189561	0.0290447	0.118848
						14.4726	0.145454	0.0168944	0.0760201
						14.5327	0.106572	0.0103801	0.0535751
						14.5927	0.0747379	0.00609772	0.0406755
						14.6528	0.0595064	0.00299784	0.0308545
						14.7128	0.0565453	0.00130655	0.0218043
						14.7729	0.0511861	0.00053158	0.0142311
						14.8329	0.0414812	0.00028906	0.00876
						14.893	0.0441082	0.00028906	0.00530974
						14.953	0.064721	0.00028906	0.00322001
						15.0131	0.1019	0.00028906	0.00205913
i	bArr2		bArr2-dFLR		no bArr		bArr2 in dQ
	-	+	-	+	-	+	-	+
	0.677987	3.10843	1.49835	2.32348	0.386105	2.00435	1.15589	2.14233
	0.153566	3.53053	1.20803	0.124887	1.92432	2.31549	1.09902	1.63458
	0.45294	3.885	0.51457	1.1325	0.578856	1.74913	1.03628	1.37828
	0.67836	1.1229	0.516746	1.36301	0.645568	1.06435	1.05019	1.0554
	1.40905	1.29829	0.772253	0.715475	0.925437	1.27265	0.927192	1.02704
	0.644341	0.439607	0.601263	1.05158	2.63986	1.1024	1.08626	1.17144
	1.5813	2.29178	0.655805	1.76565	0.879073	1.27687	1.9074	0.975609
	1.60486	1.43438	1.39528	0.989458	0.518985	1.03052	0.957458	2.09139
	0.970941	2.73933	0.806581	1.71346	0.81879	1.16352	1.19493	0.683232
	0.7234	0,23446078*	1.61334	2.45544	1.07006	1.83635	1.20935	0.873156
	2.48658	1.01742	1.32099	0.570992	1.56388	3,00294066*	0.811997	1.22878
	0.580916	2.39002	0.758899	1.3628	1.53774	0.560484	1.2914	0.800389
	2.00661	1.80641	0.286352	2.29968	0.596375	1.37138	0.657026	0.687872
	1.33161	3.34989	0.449285	0.917925	1.22477	1.89939	0.236945	0.655405
	0.805166	2.94819	0.346466	2.85453	0.615886	2.09755	0.846953	0.822973
	0.542818	2.3317	0.971987	2.33216	0.649959	1.61081	2.16142	1.22475
	1.39147	1.73328	0.0589102	0.265458	0.424341	1.07663	1.2971	1.19598
	0.951079	3.07161	0.852505	1.63167		2.19844	0.641509	0.892099
	1.1144	1.24053	3.01161	0.633701		3,39173065*	0.756862	0.645724
	0.383812	1.95038	0.898949	1.91198		2.79763	1.47745	1.7279
	1.12594	1.96136	1.41978	1.01297		0.858987	0.964715	0.601317
	2.43486	2.83132	1.07497	2.48874			2.05743	0.729106
	0.755904	4.65244	2.09312	1.90183			0.200009	0.497451
	1.43455	1.89018	0.649883	2.4003			1.73283	1.47933
	0.290187	2.50362	0.842843	1.75191			1.76819	1.47158
	1.12387	4.15893	0.613042	2.52263			0.2769	1.06034
	0.743752	2.3383	1.76819	2.11643			0.754346	0.804489
	0.574546	0.826973		1.36994			0.480217	0.266289
	0.340276	1.64166		0.64843			1.11423	1.18735
	0.418443	1.31616		2.83723			2.02639	1.62426
	0.401853	2.82959		0.514591			1.22871	1.1092
	1.58833	2.24201		1.19202			1.40281	0.418264
	1.27629	0.668455		2.32885			0.473829	1.49499
		1.54702		1.60839			0.816206	1.56217
		2.60344		1.8283			0.657814	0.153176
		1.67657					0.897777	0.760932
							0.742524	1.41948
							1.66632	1.74881
							1.04709	0.7199
							0.190481	1.40107
							0.0619912	1.35151
							0.869051	1.13489
							0.460944	1.65643
							1.31344	1.53329
							0.25258	0.571753
							0.719109	1.09191
							0.702339	1.40146
							0.947604	0.702973
							0.815809	1.13524
							1.55568	2.38568
								1.63851
								0.947343
								1.50989
								1.47695
								1.30166
[truncated: 2 more columns]

## Sheet: figure 2
b	bArr1-F5 spectra
Wavelength (nm)	0,3 µM PTH(1-34)																				Vehicle																				mock labelling
300	0.0161741	0.0013751	0.00161713	0.00176929	0.00194462	0.0024855	0.00127072	0.00127989	0.00126502	0.00166185	0.00159368	0.00164855	0.00234319	0.00135962	0.00164596	0.00181363	0.00137791	0.00433526	0.00150455	0.00131828	0.0102837	0.00140656	0.00166389	0.00173435	0.00181077	0.0016231	0.00393744	0.00640547	0.00168805	0.00204676	0.00111432	0.00431859	0.0013765	0.00139655	0.00197899	0.00145939	0.00160958	0.00135428	0.00197719	0.00208353	0.00146092	0.001257	0.00141958	0.00096905	0.00157029	0.00228113	0.00142374	0.00633185
301	0.0154752	0.00152788	0.00169413	0.00858103	0.00175942	0.0051367	0.00139175	0.00168713	0.00140558	0.0015896	0.00159368	0.00128221	0.00114155	0.00129164	0.00156366	0.00137586	0.00137791	0.00131943	0.00112841	0.00181264	0.0104019	0.0013454	0.00179189	0.00173435	0.00196167	0.00167907	0.00142185	0.00128109	0.001553	0.00842321	0.00258319	0.00125731	0.00155605	0.00572586	0.00220734	0.00228426	0.00167396	0.00189599	0.00197719	0.00246235	0.00168006	0.00119986	0.00123442	0.00119706	0.00225302	0.001418	0.00350003	0.00194273
302	0.0150759	0.00160428	0.00292623	0.00203468	0.00926012	0.0026512	0.00465932	0.00145442	0.00140558	0.00151734	0.00191241	0.00146538	0.0013218	0.00135962	0.00189285	0.00162602	0.00143781	0.00113094	0.00150455	0.00197742	0.0100473	0.00152886	0.0015999	0.002457	0.00181077	0.00167907	0.00267965	0.00133447	0.00175557	0.00188932	0.00126627	0.00142131	0.00173559	0.00188534	0.00190288	0.00323604	0.00173835	0.00196371	0.00212928	0.00246235	0.00124178	0.001257	0.00339464	0.00114006	0.00286748	0.00160296	0.00391529	0.00172687
303	0.0144768	0.00160428	0.0104728	0.00141543	0.00138902	0.0024855	0.00108919	0.00116353	0.00196781	0.00180636	0.00178492	0.00116009	0.00108147	0.00122366	0.00131676	0.00162602	0.00179727	0.00113094	0.00157978	0.00173025	0.00957447	0.00348581	0.00217586	0.00187888	0.00233892	0.00151117	0.00136717	0.0020284	0.00141796	0.00141699	0.00167148	0.00131198	0.00167574	0.00216465	0.00205511	0.00152284	0.00160958	0.00155742	0.00927757	0.00625059	0.00168006	0.00554222	0.00123442	0.00108305	0.00170683	0.001418	0.00166103	0.00194273
304	0.0134784	0.00145149	0.00354228	0.00141543	0.00240763	0.00240265	0.0016943	0.00302519	0.0013353	0.00144509	0.00152993	0.00116009	0.0013218	0.00149558	0.00164596	0.00131332	0.001318	0.00113094	0.00157978	0.00189503	0.00933806	0.0013454	0.00140791	0.00231247	0.00437604	0.00179101	0.00153123	0.00138785	0.00175557	0.00204676	0.00146888	0.00125731	0.00131666	0.00621465	0.00182676	0.00196701	0.00173835	0.00595883	0.00212928	0.0031253	0.00146092	0.00131414	0.00123442	0.00108305	0.00170683	0.00425401	0.00160171	0.00230249
305	0.0129792	0.0012987	0.00146311	0.00168082	0.00148162	0.00356255	0.00127072	0.000989	0.00140558	0.00144509	0.00165742	0.0020149	0.00102139	0.00156356	0.00148136	0.00168856	0.00137791	0.0012566	0.00391183	0.00189503	0.00874704	0.00140656	0.0015359	0.00158983	0.00158443	0.00302233	0.00142185	0.00112096	0.001553	0.00188932	0.00243124	0.00125731	0.00131666	0.00209483	0.00159842	0.0034264	0.00109451	0.00148971	0.00190114	0.00265177	0.00372535	0.00097132	0.00117269	0.00119706	0.00211647	0.00154131	0.00136442	0.00179882
306	0.011881	0.00106952	0.00138611	0.00760793	0.00166682	0.00223695	0.00108919	0.00104718	0.00091363	0.00180636	0.00159368	0.00128221	0.00120163	0.0014276	0.00164596	0.0014384	0.00173736	0.00402111	0.00240728	0.00173025	0.00774232	0.00140656	0.0015359	0.00151756	0.00226347	0.0014552	0.00125779	0.00122771	0.00580689	0.0018106	0.00121562	0.00131198	0.00203483	0.00181552	0.00334906	0.00177665	0.00167396	0.00169285	0.00174905	0.00208353	0.00124178	0.00119986	0.00098753	0.00125406	0.00184338	0.00147965	0.00154239	0.00194273
307	0.0111821	0.00145149	0.00146311	0.00159236	0.00157422	0.00207125	0.00121021	0.000989	0.00112446	0.00317919	0.0021674	0.00116009	0.00102139	0.00135962	0.00115217	0.00218887	0.00095854	0.00113094	0.00127887	0.00181264	0.00762411	0.00140656	0.0015359	0.00158983	0.00414969	0.00139923	0.00207809	0.00133447	0.001553	0.00259781	0.00101302	0.00131198	0.00430906	0.00146638	0.00175065	0.00190355	0.0011589	0.00155742	0.0018251	0.00217824	0.00131483	0.00097132	0.00129614	0.00096905	0.00191165	0.00117139	0.00118645	0.00187077
308	0.0103834	0.0013751	0.0012321	0.00159236	0.00546347	0.0021541	0.00121021	0.00093083	0.00098391	0.00130058	0.00152993	0.00116009	0.00126172	0.00122366	0.00115217	0.0011257	0.00119818	0.00087962	0.00150455	0.00164785	0.0070922	0.00140656	0.00127992	0.00180662	0.00226347	0.0023507	0.00114842	0.0010142	0.001553	0.0018106	0.00177278	0.00125731	0.0014962	0.00139655	0.00190288	0.0036802	0.00128766	0.00155742	0.00190114	0.00227294	0.00124178	0.00228545	0.00104925	0.00096905	0.00163856	0.001418	0.00177968	0.00151101
309	0.0096845	0.00206264	0.00161713	0.00176929	0.00407445	0.0057995	0.0011497	0.00110536	0.00119474	0.00108382	0.00121119	0.00109904	0.00102139	0.00115568	0.00115217	0.00131332	0.00095854	0.00094245	0.00120364	0.00131828	0.00656028	0.00140656	0.00121592	0.00469721	0.00181077	0.00156713	0.00131248	0.00117434	0.00168805	0.0018106	0.00101302	0.00114798	0.00113711	0.00188534	0.0015223	0.00336294	0.00135205	0.00162514	0.00152091	0.00208353	0.00146092	0.00245686	0.00135786	0.00096905	0.00129719	0.0012947	0.00118645	0.00172687
310	0.00898562	0.0012987	0.0013091	0.00141543	0.00138902	0.00190555	0.00369115	0.00290884	0.00105419	0.00115607	0.00159368	0.00097692	0.00084114	0.00135962	0.00156366	0.00150094	0.00095854	0.00100528	0.00150455	0.00131828	0.00608747	0.00128425	0.00140791	0.00158983	0.00188622	0.00139923	0.00131248	0.00106758	0.00148548	0.00133827	0.00131692	0.00087465	0.00119696	0.00167586	0.00540417	0.00139594	0.00109451	0.00236999	0.00159696	0.00814471	0.00131483	0.00097132	0.00104925	0.00079804	0.00150201	0.001418	0.00106781	0.00165491
311	0.00828674	0.0012987	0.00115509	0.00150389	0.00148162	0.00190555	0.00090766	0.00081447	0.00105419	0.00122832	0.00254988	0.00103798	0.00084114	0.00115568	0.00115217	0.0011257	0.00347472	0.00100528	0.00142932	0.00131828	0.00579196	0.00091732	0.00127992	0.00158983	0.00158443	0.00134326	0.00120311	0.00112096	0.00135044	0.00133827	0.003191	0.00114798	0.0013765	0.00153621	0.00175065	0.00152284	0.00135205	0.00135428	0.00159696	0.00208353	0.00109569	0.00074277	0.00098753	0.00096905	0.00197993	0.002836	0.00112713	0.00151101
312	0.00798722	0.00091673	0.00107808	0.0012385	0.00342624	0.00173985	0.00296502	0.00081447	0.00091363	0.00130058	0.0010837	0.00109904	0.00222302	0.0010877	0.00115217	0.0011257	0.00101845	0.00094245	0.00090273	0.00280135	0.00526005	0.00122309	0.00127992	0.0012285	0.00143353	0.00123132	0.00114842	0.00106758	0.00148548	0.00165315	0.00106367	0.00125731	0.00095757	0.00146638	0.00167453	0.0034264	0.00109451	0.00135428	0.00159696	0.00227294	0.00087655	0.00074277	0.00098753	0.00085504	0.00341367	0.00117139	0.00142374	0.0025903
313	0.00738818	0.00122231	0.0012321	0.00115004	0.00138902	0.00256835	0.00096817	0.00308337	0.00098391	0.00108382	0.00095621	0.00091586	0.00078106	0.00088375	0.00123447	0.0011257	0.00095854	0.00219904	0.00090273	0.0011535	0.00520095	0.00428082	0.00121592	0.0012285	0.00143353	0.00111938	0.00087499	0.00090744	0.00222822	0.00141699	0.00101302	0.0020773	0.00113711	0.00118707	0.00137007	0.00114213	0.00128766	0.00250542	0.00144487	0.00189412	0.00116874	0.00079991	0.00203679	0.00074104	0.00129719	0.00117139	0.00106781	0.00151101
314	0.00678914	0.00099312	0.00092407	0.00141543	0.00111121	0.00173985	0.00090766	0.00145442	0.00105419	0.00122832	0.0010837	0.00079375	0.0006609	0.00455472	0.00106987	0.0011257	0.00101845	0.00087962	0.00120364	0.00131828	0.00466903	0.00116194	0.00115193	0.00137303	0.00120718	0.00117535	0.00103905	0.0007473	0.00114787	0.00141699	0.00101302	0.00092932	0.0014962	0.00111724	0.00129396	0.00602792	0.00103013	0.00108342	0.00152091	0.00170471	0.00102264	0.00085704	0.00086409	0.00074104	0.00122892	0.00123305	0.00100848	0.00158296
315	0.0066893	0.00076394	0.0012321	0.00150389	0.00129642	0.0028169	0.00096817	0.00186166	0.00091363	0.00122832	0.0010837	0.00091586	0.00084114	0.00115568	0.00444408	0.00100063	0.00101845	0.00087962	0.00112841	0.00098871	0.00455083	0.00091732	0.00262383	0.00260153	0.00135808	0.00095147	0.00098436	0.0010142	0.00108035	0.00125954	0.00227929	0.00087465	0.00113711	0.00104741	0.00114173	0.00120558	0.00109451	0.00135428	0.00136882	0.00435647	0.00109569	0.00114273	0.00111097	0.00085504	0.00238957	0.00117139	0.00106781	0.00158296
316	0.0061901	0.00091673	0.00107808	0.00132696	0.00111121	0.00140845	0.00066562	0.00063994	0.00091363	0.00101156	0.00095621	0.00091586	0.00084114	0.00095173	0.00115217	0.00093809	0.00089863	0.00081679	0.0008275	0.00280135	0.00425532	0.00097847	0.00115193	0.00101171	0.00120718	0.00251861	0.0008203	0.00090744	0.0012154	0.00236165	0.00086106	0.00185863	0.00095757	0.0012569	0.00114173	0.00126904	0.00109451	0.00128657	0.00144487	0.0015153	0.00116874	0.00068564	0.00080237	0.00057003	0.00116065	0.00117139	0.00106781	0.00129515
317	0.0071885	0.00084034	0.00092407	0.00106157	0.00425965	0.00157415	0.00066562	0.00069812	0.00098391	0.00086705	0.00114745	0.00091586	0.00330449	0.00074779	0.00098757	0.00100063	0.00089863	0.00075396	0.00105319	0.00098871	0.00413712	0.00097847	0.00095994	0.00108397	0.00128263	0.00089551	0.00185935	0.0007473	0.00108035	0.00141699	0.00202603	0.00322528	0.00371058	0.00111724	0.00114173	0.00228426	0.00103013	0.00108342	0.00144487	0.00161	0.00080351	0.00074277	0.00080237	0.00074104	0.00136547	0.00462392	0.00231358	0.00107929
318	0.00549121	0.00099312	0.00084707	0.00097311	0.00101861	0.00140845	0.00096817	0.0007563	0.00070279	0.00130058	0.00101995	0.00085481	0.0006609	0.00081577	0.00115217	0.00200125	0.00095854	0.00069113	0.00112841	0.0011535	0.0036643	0.00103963	0.00089594	0.00108397	0.00135808	0.00100744	0.0008203	0.00085406	0.00108035	0.00125954	0.00086106	0.00087465	0.00089772	0.00111724	0.0025118	0.00101523	0.00103013	0.00115114	0.00121673	0.00142059	0.00102264	0.00057136	0.00080237	0.00068403	0.00088755	0.00117139	0.00083052	0.00129515
319	0.00529153	0.00084034	0.00077006	0.00097311	0.00120382	0.00157415	0.00060511	0.00069812	0.00070279	0.00108382	0.00082871	0.00079375	0.00072098	0.00210741	0.00090528	0.00081301	0.00077882	0.00213622	0.00090273	0.00082393	0.003487	0.00097847	0.00089594	0.00108397	0.00135808	0.00223876	0.00071093	0.0007473	0.00114787	0.00354247	0.00070911	0.00081999	0.00335149	0.00104741	0.00129396	0.00095178	0.00103013	0.00108342	0.00121673	0.00142059	0.00080351	0.00074277	0.00092581	0.00062703	0.0010241	0.00092478	0.00094916	0.0013671
320	0.00489217	0.00091673	0.00084707	0.00106157	0.00129642	0.0013256	0.00072613	0.00063994	0.00077307	0.00101156	0.00089246	0.00073269	0.00078106	0.00061183	0.00090528	0.00087555	0.00083873	0.00075396	0.00097796	0.00090632	0.00325059	0.00097847	0.00089594	0.00108397	0.00128263	0.00100744	0.0008203	0.00080068	0.00094531	0.0011021	0.00151953	0.00071065	0.00083787	0.00104741	0.00114173	0.00139594	0.00096575	0.00088028	0.00121673	0.0015153	0.00116874	0.00057136	0.0035798	0.00062703	0.00095583	0.00678175	0.00094916	0.00115124
321	0.00459265	0.00091673	0.00077006	0.00088464	0.00092601	0.00124275	0.00072613	0.00069812	0.00091363	0.00086705	0.00095621	0.00061058	0.00072098	0.00061183	0.00139906	0.00118824	0.00047927	0.00395828	0.00112841	0.0010711	0.00313239	0.00085616	0.00089594	0.00086718	0.00105628	0.00083954	0.0008203	0.00085406	0.00087779	0.00133827	0.00126627	0.00065599	0.00077802	0.00097759	0.00091338	0.00088832	0.00070822	0.00115114	0.00098859	0.00142059	0.00109569	0.0006285	0.00055549	0.00051303	0.00095583	0.00209618	0.00094916	0.00100734
322	0.00439297	0.00068755	0.00092407	0.00088464	0.00083341	0.00207125	0.00072613	0.00058177	0.00084335	0.00072254	0.00089246	0.00073269	0.0006609	0.00210741	0.00090528	0.00087555	0.00071891	0.0006283	0.00060182	0.00090632	0.00301418	0.00073386	0.00083195	0.00101171	0.00098084	0.00229473	0.00087499	0.00085406	0.00087779	0.00102338	0.00126627	0.00076532	0.00077802	0.00118707	0.00106561	0.00082487	0.00083698	0.000948	0.00091255	0.0015153	0.00080351	0.0006285	0.00067893	0.00062703	0.00095583	0.00154131	0.00083052	0.00100734
323	0.00399361	0.00061115	0.00069305	0.00088464	0.00111121	0.0023198	0.00066562	0.00052359	0.00077307	0.00065029	0.00089246	0.00073269	0.00216294	0.00067981	0.00074068	0.00087555	0.00101845	0.00075396	0.00075228	0.00082393	0.00301418	0.00085616	0.00083195	0.00108397	0.00098084	0.00078357	0.00120311	0.00064055	0.00081026	0.00094466	0.00065846	0.00071065	0.00125681	0.00146638	0.00144619	0.00101523	0.00109451	0.00196371	0.00091255	0.00123118	0.00065741	0.0006285	0.0014813	0.00062703	0.00088755	0.00172626	0.00083052	0.00107929
324	0.00369409	0.00084034	0.00077006	0.00088464	0.00101861	0.00124275	0.00060511	0.00052359	0.00042167	0.00065029	0.00089246	0.00048846	0.00054074	0.00081577	0.00065838	0.00068793	0.00071891	0.00050264	0.00075228	0.00090632	0.00271868	0.0006727	0.00083195	0.00209568	0.00090539	0.00078357	0.00071093	0.00058717	0.00087779	0.00094466	0.00065846	0.00087465	0.00077802	0.00083793	0.0009895	0.00069797	0.0007726	0.00081257	0.001673	0.00123118	0.00073046	0.00045709	0.00043205	0.00062703	0.00088755	0.00135635	0.00118645	0.0127356
325	0.00369409	0.00168067	0.00061605	0.00088464	0.00092601	0.00124275	0.00175481	0.00139624	0.00070279	0.0007948	0.00082871	0.00061058	0.00084114	0.00054385	0.00074068	0.00062539	0.00059909	0.00056547	0.00075228	0.00090632	0.00407801	0.00073386	0.00083195	0.00079491	0.00098084	0.00083954	0.00065624	0.00064055	0.00074274	0.00102338	0.00070911	0.00060132	0.00065833	0.0007681	0.00182676	0.00069797	0.00122328	0.00081257	0.00091255	0.00113647	0.00073046	0.00057136	0.00061721	0.00131106	0.00081928	0.00067818	0.00077119	0.00143906
326	0.00339457	0.00076394	0.00077006	0.00079618	0.00083341	0.0009942	0.0005446	0.00046541	0.00063251	0.00057803	0.00076496	0.00061058	0.00192261	0.00047587	0.00074068	0.00068793	0.00059909	0.00050264	0.0008275	0.00074153	0.00248227	0.00079501	0.00076795	0.00303512	0.00082994	0.00083954	0.00071093	0.00128109	0.00067522	0.00086594	0.00060781	0.00153064	0.00071818	0.00083793	0.0009895	0.00076142	0.00070822	0.00135428	0.0008365	0.00123118	0.00102264	0.00245686	0.00055549	0.00057003	0.00075101	0.00055487	0.00071187	0.00086343
327	0.00349441	0.00053476	0.00077006	0.00079618	0.00083341	0.0011599	0.00048409	0.00052359	0.00056223	0.00057803	0.00076496	0.00061058	0.00138188	0.00061183	0.00074068	0.00068793	0.00071891	0.00050264	0.00067705	0.0022246	0.00248227	0.00061155	0.00070395	0.00072265	0.00090539	0.00078357	0.00060155	0.00064055	0.00074274	0.00078722	0.00065846	0.00060132	0.00071818	0.00090776	0.00091338	0.00069797	0.00257533	0.00081257	0.0008365	0.00094706	0.00065741	0.00051423	0.00055549	0.00171008	0.00122892	0.00067818	0.00071187	0.00115124
328	0.00319489	0.00053476	0.00077006	0.00079618	0.00083341	0.00091135	0.0005446	0.00238525	0.00063251	0.00050578	0.00070122	0.00054952	0.00054074	0.00054385	0.00271583	0.00125078	0.00059909	0.00056547	0.00052659	0.00049436	0.00218676	0.00079501	0.00070395	0.00115624	0.00090539	0.00067163	0.00065624	0.00133447	0.00074274	0.00078722	0.00065846	0.00060132	0.00197498	0.00097759	0.00083727	0.00076142	0.00070822	0.00067714	0.00091255	0.00113647	0.00146092	0.00051423	0.00080237	0.00051303	0.00197993	0.00073983	0.00071187	0.00086343
329	0.00289537	0.00061115	0.00154012	0.00070771	0.00129642	0.0008285	0.00042357	0.00046541	0.00049195	0.00057803	0.00146618	0.00213701	0.00048065	0.00163154	0.00065838	0.00062539	0.00053918	0.00050264	0.00157978	0.00057675	0.00200946	0.0006727	0.00057596	0.00101171	0.00098084	0.0007276	0.00049218	0.00058717	0.00067522	0.00070849	0.00055716	0.00060132	0.00047878	0.00083793	0.00083727	0.00145939	0.00070822	0.00060943	0.00076046	0.00104177	0.00080351	0.00039995	0.00049377	0.00045602	0.00088755	0.00073983	0.00059323	0.00093539
330	0.00289537	0.00061115	0.00069305	0.00230007	0.00092601	0.00091135	0.00048409	0.00034906	0.00042167	0.00050578	0.00070122	0.00054952	0.00042057	0.00054385	0.00065838	0.00168856	0.00059909	0.00056547	0.00052659	0.00065914	0.00195035	0.00055039	0.00063996	0.00072265	0.00090539	0.0007276	0.00065624	0.00048041	0.0006077	0.00070849	0.00045586	0.00060132	0.00071818	0.00139655	0.00083727	0.00057107	0.00064383	0.00067714	0.0008365	0.00104177	0.00058437	0.00051423	0.00117269	0.00039902	0.00068273	0.00061652	0.00065255	0.00086343
331	0.00279553	0.00076394	0.00046204	0.00070771	0.00064821	0.00107705	0.0005446	0.00052359	0.00056223	0.00065029	0.00070122	0.00054952	0.00054074	0.00054385	0.00082298	0.00062539	0.000659	0.00050264	0.00060182	0.00082393	0.00195035	0.00085616	0.00070395	0.00101171	0.00090539	0.00061566	0.00169529	0.00053379	0.00067522	0.00078722	0.00055716	0.00060132	0.00071818	0.00244396	0.00083727	0.00069797	0.0015452	0.00054171	0.00091255	0.00217824	0.00065741	0.00045709	0.00049377	0.00045602	0.00068273	0.00073983	0.0005339	0.00187077
332	0.00289537	0.00061115	0.00069305	0.00070771	0.00074081	0.00256835	0.0005446	0.00046541	0.00063251	0.00057803	0.00076496	0.00048846	0.00204278	0.00061183	0.00197515	0.00056285	0.00047927	0.00069113	0.00052659	0.00082393	0.00195035	0.0006727	0.00063996	0.00057812	0.00271616	0.00106341	0.00065624	0.00053379	0.00081026	0.00062977	0.00055716	0.00060132	0.00173559	0.00062845	0.00076115	0.00076142	0.00057945	0.00101571	0.00076046	0.00094706	0.00065741	0.00057136	0.00055549	0.00039902	0.00068273	0.00067818	0.00065255	0.00179882
333	0.00289537	0.00053476	0.00061605	0.00079618	0.00064821	0.00091135	0.00048409	0.00052359	0.00063251	0.00057803	0.00063747	0.00061058	0.00042057	0.00074779	0.00164596	0.00068793	0.00059909	0.00050264	0.00188069	0.00065914	0.00271868	0.00055039	0.00063996	0.00072265	0.00082994	0.00078357	0.00060155	0.00053379	0.00175557	0.00086594	0.00263384	0.00049199	0.00059848	0.00062845	0.00076115	0.00069797	0.00109451	0.00074485	0.00076046	0.00104177	0.00073046	0.00045709	0.00043205	0.00051303	0.00075101	0.00067818	0.00059323	0.00086343
334	0.00239617	0.00061115	0.00061605	0.00070771	0.00064821	0.00091135	0.0005446	0.00052359	0.00056223	0.00057803	0.00057372	0.00054952	0.00120163	0.00040789	0.00057608	0.00056285	0.00197699	0.00081679	0.00052659	0.00065914	0.00183215	0.00097847	0.0015359	0.00115624	0.00075449	0.00061566	0.00131248	0.00048041	0.00081026	0.00070849	0.00116497	0.00043733	0.00077802	0.0007681	0.00068504	0.00063452	0.00057945	0.00081257	0.0008365	0.00085235	0.00073046	0.00039995	0.00055549	0.00051303	0.00068273	0.00061652	0.0005339	0.00064758
335	0.00239617	0.00053476	0.00061605	0.00070771	0.00074081	0.00091135	0.00048409	0.00034906	0.00056223	0.00057803	0.00063747	0.00061058	0.00036049	0.00047587	0.00074068	0.00056285	0.00059909	0.00150792	0.00165501	0.00074153	0.00195035	0.00061155	0.00051197	0.00065038	0.00082994	0.00095147	0.00054687	0.00053379	0.0006077	0.00078722	0.00086106	0.00049199	0.00059848	0.00118707	0.00114173	0.00145939	0.00135205	0.00067714	0.00060837	0.00094706	0.00058437	0.00045709	0.00049377	0.00045602	0.00245784	0.00061652	0.00065255	0.00079148
336	0.00239617	0.00061115	0.00061605	0.00053079	0.00074081	0.0009942	0.00036306	0.00046541	0.00049195	0.00050578	0.00050998	0.00085481	0.00048065	0.00054385	0.00057608	0.00056285	0.00047927	0.00056547	0.00052659	0.00074153	0.00171395	0.00097847	0.00140791	0.00079491	0.00075449	0.00151117	0.00049218	0.00048041	0.00067522	0.00149571	0.00045586	0.00049199	0.00059848	0.00069828	0.00129396	0.00063452	0.00064383	0.00060943	0.00076046	0.00094706	0.00087655	0.00039995	0.00086409	0.00045602	0.00068273	0.00061652	0.00106781	0.00071953
337	0.00369409	0.00053476	0.00053904	0.00070771	0.00064821	0.0008285	0.00048409	0.00040724	0.00042167	0.00057803	0.00082871	0.0004274	0.00036049	0.00054385	0.00057608	0.00056285	0.00047927	0.00056547	0.00045137	0.00065914	0.00159574	0.00055039	0.00044797	0.00072265	0.00075449	0.00055969	0.00065624	0.00048041	0.00067522	0.00157443	0.00050651	0.00092932	0.00059848	0.00090776	0.00083727	0.00076142	0.00057945	0.00067714	0.00076046	0.00085235	0.00051132	0.00039995	0.00055549	0.00045602	0.00081928	0.00055487	0.00059323	0.00057562
338	0.00229633	0.00061115	0.00061605	0.00070771	0.00046301	0.0008285	0.00036306	0.00040724	0.00063251	0.00057803	0.00050998	0.0004274	0.00042057	0.00047587	0.00049379	0.0014384	0.00053918	0.00043981	0.00060182	0.00065914	0.00159574	0.00061155	0.00121592	0.00065038	0.00181077	0.00061566	0.00043749	0.00053379	0.00364619	0.00070849	0.00045586	0.00038266	0.00053863	0.00062845	0.00220734	0.00126904	0.00070822	0.00054171	0.00068441	0.00094706	0.00058437	0.00045709	0.00067893	0.00051303	0.00122892	0.00055487	0.00065255	0.00064758
339	0.00259585	0.00053476	0.00061605	0.00053079	0.00046301	0.00124275	0.00042357	0.00063994	0.00049195	0.00050578	0.00057372	0.0004274	0.00078106	0.00054385	0.00139906	0.00056285	0.00041936	0.00043981	0.00052659	0.00057675	0.00141844	0.00171233	0.00051197	0.00050585	0.00075449	0.00156713	0.00054687	0.00058717	0.0006077	0.00094466	0.00050651	0.00043733	0.00059848	0.00209483	0.00076115	0.00279188	0.00057945	0.00101571	0.0008365	0.00075765	0.00153397	0.00034282	0.00049377	0.00039902	0.00061446	0.00061652	0.00059323	0.00071953
340	0.00209665	0.00061115	0.00053904	0.00061925	0.00055561	0.0008285	0.00042357	0.00040724	0.00049195	0.00036127	0.00057372	0.0004274	0.00042057	0.00047587	0.00074068	0.00050031	0.00053918	0.00043981	0.00060182	0.00065914	0.00147754	0.00055039	0.00057596	0.00180662	0.00067904	0.00050372	0.00043749	0.00048041	0.001553	0.00070849	0.00040521	0.00043733	0.00047878	0.00062845	0.00060892	0.00120558	0.00064383	0.00060943	0.00121673	0.00075765	0.00073046	0.001257	0.00043205	0.00039902	0.00054619	0.00061652	0.00041526	0.00071953
341	0.00199681	0.00045837	0.00061605	0.00053079	0.00083341	0.0006628	0.00036306	0.00040724	0.00049195	0.00057803	0.00050998	0.00036635	0.00036049	0.00040789	0.00065838	0.00056285	0.00047927	0.00037698	0.00052659	0.00057675	0.00141844	0.00042808	0.00051197	0.00065038	0.00060359	0.00055969	0.00071093	0.00053379	0.00067522	0.00062977	0.00040521	0.00038266	0.00041894	0.00069828	0.0025118	0.00057107	0.00051507	0.00054171	0.00190114	0.00085235	0.00051132	0.00045709	0.00043205	0.00034202	0.00061446	0.00049322	0.00047458	0.00086343
342	0.00189696	0.00045837	0.00053904	0.002477	0.00074081	0.00074565	0.00036306	0.00040724	0.00042167	0.00043353	0.00057372	0.00036635	0.00036049	0.00074779	0.00057608	0.00050031	0.00041936	0.00043981	0.00060182	0.00065914	0.00141844	0.00061155	0.00134391	0.00050585	0.00060359	0.00055969	0.00043749	0.00048041	0.00054018	0.00055105	0.00121562	0.00043733	0.00053863	0.00069828	0.00213122	0.00057107	0.00064383	0.00054171	0.00060837	0.00085235	0.00043828	0.00034282	0.00123442	0.00034202	0.00054619	0.00049322	0.00047458	0.00093539
343	0.00199681	0.00053476	0.00053904	0.00053079	0.00138902	0.00074565	0.00042357	0.00046541	0.00042167	0.00043353	0.00050998	0.0004274	0.00036049	0.00047587	0.00057608	0.00043777	0.00041936	0.00037698	0.00045137	0.00065914	0.00141844	0.00048924	0.00051197	0.00065038	0.00060359	0.00050372	0.00054687	0.00128109	0.00054018	0.00062977	0.00045586	0.00043733	0.00053863	0.00055862	0.00060892	0.00107868	0.00057945	0.00054171	0.00068441	0.00075765	0.00043828	0.00045709	0.00043205	0.00034202	0.00068273	0.00049322	0.0005339	0.00194273
344	0.00229633	0.00053476	0.00046204	0.00150389	0.00046301	0.0008285	0.00036306	0.00034906	0.00042167	0.00043353	0.00057372	0.00048846	0.00102139	0.00040789	0.00049379	0.00037523	0.00059909	0.00043981	0.00037614	0.00049436	0.00165485	0.00061155	0.00057596	0.00057812	0.00067904	0.00061566	0.00038281	0.00042703	0.00054018	0.00062977	0.00045586	0.00032799	0.00053863	0.00055862	0.00076115	0.00057107	0.0003863	0.00142199	0.0008365	0.0015153	0.00043828	0.00039995	0.00037032	0.00034202	0.00068273	0.00160296	0.00047458	0.00064758
345	0.00329473	0.00030558	0.00053904	0.00061925	0.00064821	0.0008285	0.00036306	0.00040724	0.00042167	0.00057803	0.00050998	0.00164855	0.00042057	0.00074779	0.00074068	0.00043777	0.00041936	0.00056547	0.00037614	0.00189503	0.00159574	0.00048924	0.00076795	0.00057812	0.00218802	0.00044775	0.00043749	0.00042703	0.00074274	0.00102338	0.00040521	0.00038266	0.00101742	0.00062845	0.00068504	0.00057107	0.00051507	0.00060943	0.00060837	0.00359883	0.00058437	0.00148554	0.00043205	0.00034202	0.00191165	0.00135635	0.00047458	0.00057562
346	0.00159744	0.00053476	0.00046204	0.00061925	0.00064821	0.00091135	0.00036306	0.00034906	0.00077307	0.00274566	0.00050998	0.00036635	0.00048065	0.00047587	0.00049379	0.00043777	0.00041936	0.00031415	0.00045137	0.00032957	0.00124113	0.00079501	0.00057596	0.00050585	0.00120718	0.00050372	0.00043749	0.00037365	0.00168805	0.00070849	0.00040521	0.00043733	0.00041894	0.00055862	0.00076115	0.00057107	0.00057945	0.000474	0.00174905	0.00085235	0.00043828	0.00034282	0.00043205	0.00068403	0.00184338	0.00055487	0.00047458	0.00064758
347	0.00169728	0.00084034	0.00038503	0.00061925	0.00055561	0.00074565	0.00036306	0.00034906	0.00049195	0.00050578	0.00050998	0.0004274	0.0006609	0.0003399	0.00041149	0.00037523	0.00041936	0.00043981	0.00037614	0.00049436	0.00135934	0.00042808	0.00051197	0.00057812	0.00158443	0.00044775	0.00049218	0.00048041	0.00047265	0.00062977	0.00035456	0.00038266	0.00047878	0.0012569	0.00076115	0.00050761	0.00148081	0.00054171	0.00068441	0.00265177	0.00051132	0.00034282	0.0003086	0.00039902	0.00047791	0.00049322	0.00041526	0.00064758
348	0.00169728	0.00045837	0.00053904	0.00061925	0.00055561	0.00140845	0.00036306	0.00040724	0.0003514	0.00036127	0.00050998	0.0004274	0.00042057	0.00040789	0.00049379	0.00050031	0.00041936	0.00043981	0.00045137	0.00049436	0.00118203	0.00048924	0.00063996	0.00065038	0.00060359	0.00044775	0.00038281	0.00048041	0.00047265	0.00078722	0.00040521	0.00043733	0.00041894	0.00118707	0.00053281	0.00044416	0.00045068	0.000474	0.00068441	0.00066294	0.00036523	0.00045709	0.00037032	0.00028501	0.00061446	0.00043157	0.00177968	0.00071953
349	0.00169728	0.00045837	0.00046204	0.00035386	0.00194462	0.0006628	0.00042357	0.00029088	0.00049195	0.00043353	0.00038248	0.0004274	0.00036049	0.00047587	0.00057608	0.00037523	0.00053918	0.00037698	0.00052659	0.00057675	0.00135934	0.00048924	0.00038398	0.00057812	0.00060359	0.00095147	0.00043749	0.00037365	0.00175557	0.00062977	0.00035456	0.00043733	0.00053863	0.00153621	0.00045669	0.00050761	0.00141643	0.00054171	0.00060837	0.00075765	0.00036523	0.00034282	0.00092581	0.00028501	0.00054619	0.00166461	0.00035594	0.00057562
350	0.00159744	0.00038197	0.00046204	0.00044232	0.00222243	0.0006628	0.00036306	0.00034906	0.0003514	0.00043353	0.00050998	0.00048846	0.00036049	0.00135962	0.00049379	0.00043777	0.00035945	0.00037698	0.00037614	0.00057675	0.00171395	0.00055039	0.00051197	0.00057812	0.00060359	0.00044775	0.00038281	0.00037365	0.00047265	0.00062977	0.00035456	0.00049199	0.00041894	0.00090776	0.00053281	0.00107868	0.00045068	0.00054171	0.00053232	0.00075765	0.00043828	0.00034282	0.0003086	0.00034202	0.00054619	0.00049322	0.00088984	0.00064758
351	0.00239617	0.00045837	0.00046204	0.00044232	0.00055561	0.0008285	0.00036306	0.00029088	0.00049195	0.00036127	0.00050998	0.00030529	0.00120163	0.0003399	0.00041149	0.00043777	0.00041936	0.00031415	0.00052659	0.0010711	0.00177305	0.00122309	0.00044797	0.00130077	0.00241437	0.00044775	0.00043749	0.00042703	0.00040513	0.00086594	0.00030391	0.00032799	0.00047878	0.00048879	0.00053281	0.00044416	0.00122328	0.000948	0.00060837	0.00113647	0.00109569	0.00028568	0.00037032	0.00034202	0.00047791	0.00080148	0.00106781	0.00086343
352	0.00159744	0.00030558	0.00038503	0.00044232	0.00046301	0.0006628	0.00030255	0.00029088	0.00084335	0.00043353	0.00038248	0.00036635	0.00030041	0.00101971	0.00041149	0.00037523	0.00029954	0.00031415	0.00045137	0.00065914	0.00100473	0.00048924	0.00070395	0.00043359	0.00060359	0.00039178	0.00032812	0.00032027	0.00054018	0.00047233	0.00040521	0.00081999	0.00143635	0.00055862	0.00060892	0.00050761	0.0003863	0.000474	0.00053232	0.00066294	0.00109569	0.00039995	0.0003086	0.00028501	0.00047791	0.00049322	0.00047458	0.00050367
353	0.00139776	0.00038197	0.00053904	0.00070771	0.00046301	0.00074565	0.00078664	0.00029088	0.0003514	0.00043353	0.00050998	0.00036635	0.00030041	0.00040789	0.00057608	0.00037523	0.00035945	0.00037698	0.00052659	0.00041196	0.00100473	0.00048924	0.00044797	0.00050585	0.00045269	0.00044775	0.00038281	0.00037365	0.00047265	0.00055105	0.00040521	0.00043733	0.00047878	0.00062845	0.00060892	0.00044416	0.0007726	0.00040628	0.00053232	0.00142059	0.00043828	0.00022855	0.00037032	0.00034202	0.00054619	0.00043157	0.00035594	0.00115124
354	0.00219649	0.00045837	0.00046204	0.00044232	0.00046301	0.00057995	0.00048409	0.00029088	0.00028112	0.00028902	0.00044623	0.00036635	0.00102139	0.00040789	0.00041149	0.00050031	0.00035945	0.00037698	0.00045137	0.00049436	0.00100473	0.00055039	0.00044797	0.00050585	0.00052814	0.00039178	0.00098436	0.00032027	0.00047265	0.00047233	0.00030391	0.00043733	0.00047878	0.00048879	0.00060892	0.00044416	0.00045068	0.00040628	0.00045627	0.00066294	0.00043828	0.00034282	0.0003086	0.00091204	0.00150201	0.00043157	0.00136442	0.00050367
355	0.00129792	0.00038197	0.00038503	0.00053079	0.0003704	0.0006628	0.00108919	0.00133807	0.0003514	0.00043353	0.00038248	0.00048846	0.00036049	0.0003399	0.00049379	0.00037523	0.00029954	0.00043981	0.00037614	0.00140068	0.00106383	0.00042808	0.00038398	0.00057812	0.00052814	0.00039178	0.00191403	0.00037365	0.00047265	0.00047233	0.00116497	0.00038266	0.00035909	0.00048879	0.0009895	0.00044416	0.00045068	0.000474	0.00060837	0.00255706	0.00073046	0.00028568	0.00080237	0.00022801	0.00150201	0.00067818	0.00071187	0.00043172
356	0.00139776	0.00045837	0.00046204	0.00176929	0.00055561	0.00074565	0.00030255	0.00023271	0.0003514	0.00043353	0.00038248	0.00048846	0.00030041	0.00040789	0.00098757	0.00037523	0.00029954	0.00031415	0.00037614	0.00049436	0.00100473	0.00036693	0.00063996	0.00043359	0.00052814	0.00033581	0.00032812	0.00032027	0.00040513	0.0022042	0.00035456	0.00032799	0.00089772	0.00048879	0.00060892	0.00044416	0.0003863	0.00081257	0.00129278	0.00416706	0.00043828	0.00034282	0.00037032	0.00022801	0.00054619	0.00036991	0.00047458	0.00071953
357	0.00129792	0.00030558	0.00038503	0.00141543	0.00129642	0.0006628	0.00030255	0.00029088	0.0003514	0.00043353	0.00031874	0.0004274	0.00036049	0.0003399	0.00032919	0.00043777	0.00035945	0.00031415	0.00045137	0.00049436	0.00094563	0.00030577	0.00038398	0.00043359	0.00045269	0.00033581	0.00038281	0.00138785	0.00040513	0.00118082	0.00086106	0.00081999	0.00035909	0.00041897	0.00060892	0.00031726	0.00045068	0.00040628	0.00053232	0.00066294	0.00043828	0.00085704	0.00024688	0.00022801	0.00040964	0.00043157	0.00041526	0.00050367
358	0.00119808	0.00038197	0.00038503	0.00061925	0.0003704	0.0006628	0.00030255	0.00023271	0.0003514	0.00036127	0.00038248	0.00024423	0.00036049	0.0003399	0.00049379	0.00037523	0.00029954	0.00025132	0.00060182	0.00041196	0.00088652	0.00042808	0.0015359	0.00050585	0.00052814	0.00039178	0.00032812	0.00037365	0.00033761	0.0011021	0.00035456	0.00032799	0.00035909	0.00048879	0.00045669	0.00050761	0.0003863	0.000474	0.00053232	0.00056824	0.00058437	0.00028568	0.0003086	0.00028501	0.00054619	0.00036991	0.00189832	0.00057562
359	0.00129792	0.00045837	0.00038503	0.00044232	0.00046301	0.00057995	0.00030255	0.00029088	0.0003514	0.00036127	0.00038248	0.00036635	0.00036049	0.00027192	0.00049379	0.00043777	0.00029954	0.00037698	0.00037614	0.00041196	0.00094563	0.00110078	0.00038398	0.00043359	0.00052814	0.00044775	0.00038281	0.00090744	0.00101283	0.0022042	0.00035456	0.00027333	0.00095757	0.00034914	0.00053281	0.00164975	0.00045068	0.00040628	0.00060837	0.00132588	0.00036523	0.00022855	0.0003086	0.00034202	0.00040964	0.00080148	0.00035594	0.00043172
360	0.00129792	0.00038197	0.00038503	0.00044232	0.00046301	0.0006628	0.00030255	0.00023271	0.00077307	0.00036127	0.00038248	0.00024423	0.00030041	0.0003399	0.00041149	0.0003127	0.00029954	0.00031415	0.00030091	0.00098871	0.00112293	0.00085616	0.00038398	0.00036132	0.00052814	0.00061566	0.00032812	0.00037365	0.00047265	0.00149571	0.00030391	0.00032799	0.00065833	0.00041897	0.00053281	0.00038071	0.0003863	0.00040628	0.00045627	0.00274647	0.00065741	0.00068564	0.00049377	0.00022801	0.00047791	0.00043157	0.00035594	0.00050367
361	0.00119808	0.00053476	0.00030802	0.00035386	0.00046301	0.0004971	0.00030255	0.00023271	0.00028112	0.00028902	0.00031874	0.00030529	0.00030041	0.00040789	0.00041149	0.00037523	0.00077882	0.00031415	0.00030091	0.00032957	0.00076832	0.00042808	0.00038398	0.00108397	0.00045269	0.00039178	0.00032812	0.00026689	0.00094531	0.00047233	0.00035456	0.00027333	0.00029924	0.00118707	0.00038058	0.00044416	0.00051507	0.00040628	0.00053232	0.00056824	0.00036523	0.00022855	0.0003086	0.00039902	0.00040964	0.00036991	0.0005339	0.00043172
362	0.00109824	0.00038197	0.00115509	0.00035386	0.00046301	0.00057995	0.00030255	0.00110536	0.00028112	0.00036127	0.00031874	0.00036635	0.00024033	0.00020394	0.00049379	0.00100063	0.00029954	0.0006283	0.00030091	0.00032957	0.00100473	0.00042808	0.00031998	0.00043359	0.00037724	0.00033581	0.00032812	0.00037365	0.00040513	0.00047233	0.00030391	0.00092932	0.00035909	0.00041897	0.00045669	0.00076142	0.0003863	0.00040628	0.00098859	0.00056824	0.00102264	0.00028568	0.00111097	0.00028501	0.00088755	0.00036991	0.00083052	0.00043172
363	0.00119808	0.00038197	0.00038503	0.00070771	0.0003704	0.00041425	0.00030255	0.00029088	0.00028112	0.00036127	0.00031874	0.00091586	0.00030041	0.00027192	0.00082298	0.0003127	0.00083873	0.00025132	0.00037614	0.00032957	0.00076832	0.00042808	0.00089594	0.00050585	0.00052814	0.00033581	0.00032812	0.00026689	0.00040513	0.00047233	0.00030391	0.00032799	0.00041894	0.00034914	0.00045669	0.00038071	0.00103013	0.00033857	0.00060837	0.00056824	0.00029218	0.00022855	0.00024688	0.00028501	0.00040964	0.00036991	0.00041526	0.00050367
364	0.00109824	0.00038197	0.00038503	0.00035386	0.00055561	0.0004971	0.00096817	0.00029088	0.0003514	0.00036127	0.00038248	0.00079375	0.00030041	0.00027192	0.00041149	0.0003127	0.00083873	0.00025132	0.0008275	0.00041196	0.00076832	0.00036693	0.00031998	0.00043359	0.00060359	0.00033581	0.00060155	0.00032027	0.00033761	0.00039361	0.00055716	0.00032799	0.00035909	0.00041897	0.00053281	0.00031726	0.0003863	0.00074485	0.00106464	0.00047353	0.00029218	0.00028568	0.00024688	0.00022801	0.00040964	0.00030826	0.00035594	0.00035976
365	0.00109824	0.00084034	0.00038503	0.00035386	0.0003704	0.0004971	0.00018153	0.00029088	0.00028112	0.00036127	0.00038248	0.00030529	0.00030041	0.00027192	0.00041149	0.0003127	0.00029954	0.00031415	0.00037614	0.00041196	0.00070922	0.00036693	0.00031998	0.00036132	0.00082994	0.00039178	0.00060155	0.00032027	0.00074274	0.00039361	0.00030391	0.00027333	0.00035909	0.00041897	0.00038058	0.00038071	0.00032192	0.00033857	0.00045627	0.00056824	0.00029218	0.00074277	0.00098753	0.00022801	0.00040964	0.00049322	0.00035594	0.00043172
366	0.0009984	0.00068755	0.00030802	0.00035386	0.00083341	0.0004971	0.00030255	0.00023271	0.00028112	0.00043353	0.00031874	0.00030529	0.00024033	0.00027192	0.00090528	0.0003127	0.00023964	0.00018849	0.00060182	0.00032957	0.00070922	0.00030577	0.00031998	0.00043359	0.00037724	0.00033581	0.00038281	0.00032027	0.00047265	0.00047233	0.00025325	0.00032799	0.00035909	0.00034914	0.00045669	0.00038071	0.00032192	0.00108342	0.00045627	0.00056824	0.00065741	0.00022855	0.0003086	0.00034202	0.00034137	0.00061652	0.00041526	0.00043172
367	0.0009984	0.00030558	0.00030802	0.00044232	0.00046301	0.00057995	0.00030255	0.00063994	0.00028112	0.00036127	0.00031874	0.00030529	0.00030041	0.00027192	0.00032919	0.00037523	0.00023964	0.00050264	0.00067705	0.00024718	0.00070922	0.00042808	0.00031998	0.00036132	0.00045269	0.00033581	0.00027343	0.00026689	0.00033761	0.00039361	0.00030391	0.00027333	0.00029924	0.00041897	0.00045669	0.00063452	0.00032192	0.00033857	0.00038023	0.00047353	0.00036523	0.00028568	0.00024688	0.00022801	0.00040964	0.00043157	0.00041526	0.00043172
368	0.00089856	0.00068755	0.00030802	0.00035386	0.0003704	0.00041425	0.00024204	0.00023271	0.00028112	0.00028902	0.00031874	0.00024423	0.00030041	0.00027192	0.00032919	0.0003127	0.00023964	0.00043981	0.00037614	0.00041196	0.00112293	0.00122309	0.00031998	0.00036132	0.00037724	0.00027985	0.00032812	0.00021352	0.00027009	0.00039361	0.00025325	0.00032799	0.00029924	0.00034914	0.00045669	0.00031726	0.00032192	0.00033857	0.00038023	0.00056824	0.00029218	0.00017141	0.00024688	0.00034202	0.00047791	0.00030826	0.00041526	0.00043172
369	0.0009984	0.00038197	0.00069305	0.00044232	0.0003704	0.00107705	0.00018153	0.00023271	0.00028112	0.00028902	0.00025499	0.00024423	0.00030041	0.00027192	0.00032919	0.0003127	0.00023964	0.00025132	0.00022568	0.00041196	0.00059102	0.00030577	0.00031998	0.00036132	0.00037724	0.00033581	0.00032812	0.0007473	0.00033761	0.00039361	0.00030391	0.00021866	0.00035909	0.00041897	0.0009895	0.00038071	0.00064383	0.00033857	0.00038023	0.00104177	0.00029218	0.00039995	0.00024688	0.00085504	0.00034137	0.00036991	0.00047458	0.00043172
370	0.00089856	0.00038197	0.00030802	0.00026539	0.0003704	0.0004971	0.00024204	0.00029088	0.00245977	0.00028902	0.00031874	0.00024423	0.00024033	0.0003399	0.00032919	0.00025016	0.00029954	0.00025132	0.00030091	0.00032957	0.00065012	0.00030577	0.00031998	0.00036132	0.00037724	0.00067163	0.00027343	0.00026689	0.00027009	0.00078722	0.00030391	0.00032799	0.00029924	0.00034914	0.00038058	0.00038071	0.00096575	0.00121885	0.00045627	0.00047353	0.00029218	0.00022855	0.00018516	0.00022801	0.00040964	0.00030826	0.00029661	0.00035976
371	0.00089856	0.00045837	0.00023102	0.00035386	0.0003704	0.0004971	0.00018153	0.00023271	0.00021084	0.00036127	0.00031874	0.00030529	0.00018025	0.00027192	0.00098757	0.0003127	0.00023964	0.00025132	0.00030091	0.00032957	0.00065012	0.00030577	0.00070395	0.00036132	0.00045269	0.00027985	0.00027343	0.00032027	0.00033761	0.00039361	0.00025325	0.00027333	0.00023939	0.00034914	0.00038058	0.00038071	0.00032192	0.00033857	0.00060837	0.00094706	0.00153397	0.00022855	0.00024688	0.00022801	0.00040964	0.00110974	0.00029661	0.00050367
372	0.00089856	0.00053476	0.00038503	0.00035386	0.0003704	0.00041425	0.00024204	0.00023271	0.00028112	0.00028902	0.00031874	0.00018317	0.00024033	0.00027192	0.00032919	0.00081301	0.00023964	0.00025132	0.00030091	0.00041196	0.00070922	0.00030577	0.00031998	0.00036132	0.00045269	0.00027985	0.00027343	0.00026689	0.00040513	0.00031489	0.0002026	0.00027333	0.00029924	0.00034914	0.00038058	0.00031726	0.00032192	0.00033857	0.00045627	0.00047353	0.00029218	0.00022855	0.00024688	0.00022801	0.00095583	0.00080148	0.00029661	0.00028781
373	0.00179712	0.00022918	0.00030802	0.00079618	0.0003704	0.0004971	0.00042357	0.00023271	0.00028112	0.00028902	0.00031874	0.00024423	0.00054074	0.00020394	0.00115217	0.0003127	0.00023964	0.00025132	0.00030091	0.00032957	0.00065012	0.00024462	0.00031998	0.0012285	0.00037724	0.00033581	0.00027343	0.00026689	0.00033761	0.00031489	0.00025325	0.00049199	0.00035909	0.00027931	0.00076115	0.00025381	0.00032192	0.00060943	0.00038023	0.00066294	0.00036523	0.00034282	0.00024688	0.00017101	0.00034137	0.00030826	0.00029661	0.00043172
374	0.00079872	0.00022918	0.00030802	0.00026539	0.0002778	0.00041425	0.00024204	0.00017453	0.00028112	0.00028902	0.00031874	0.00024423	0.00024033	0.0003399	0.00024689	0.00025016	0.00023964	0.00025132	0.00037614	0.00032957	0.00059102	0.00030577	0.00031998	0.00036132	0.0003018	0.00027985	0.00027343	0.00026689	0.00033761	0.00102338	0.00060781	0.00076532	0.00029924	0.00027931	0.00038058	0.00031726	0.00025753	0.00033857	0.00045627	0.00085235	0.00029218	0.00022855	0.00018516	0.00017101	0.00068273	0.00067818	0.00106781	0.00028781
375	0.00179712	0.00030558	0.00030802	0.00026539	0.0002778	0.00041425	0.00018153	0.00023271	0.00021084	0.00036127	0.00031874	0.00018317	0.00024033	0.00027192	0.00032919	0.00025016	0.00023964	0.00025132	0.00022568	0.00032957	0.00053191	0.00030577	0.00025598	0.00028906	0.00037724	0.00033581	0.00038281	0.00021352	0.00033761	0.00118082	0.00025325	0.00027333	0.00029924	0.00034914	0.00076115	0.00031726	0.00032192	0.00088028	0.00038023	0.00085235	0.00029218	0.00022855	0.00018516	0.00017101	0.00027309	0.00024661	0.00023729	0.00035976
376	0.00109824	0.00030558	0.00030802	0.00026539	0.0003704	0.00041425	0.00024204	0.00017453	0.00021084	0.00021676	0.00025499	0.00024423	0.00018025	0.00027192	0.00024689	0.0003127	0.00029954	0.00018849	0.00022568	0.00024718	0.00135934	0.00030577	0.00031998	0.00036132	0.0003018	0.00128729	0.00027343	0.00026689	0.00033761	0.00062977	0.00025325	0.00054666	0.00029924	0.00027931	0.00038058	0.00025381	0.00032192	0.00033857	0.00060837	0.00047353	0.00043828	0.00022855	0.00074065	0.00022801	0.00034137	0.00024661	0.00029661	0.00035976
377	0.0009984	0.00145149	0.00023102	0.00026539	0.0002778	0.00041425	0.00024204	0.0007563	0.00021084	0.00036127	0.00070122	0.00024423	0.00024033	0.00067981	0.00032919	0.00025016	0.00023964	0.00094245	0.00030091	0.00032957	0.00053191	0.00030577	0.00070395	0.00036132	0.00090539	0.00027985	0.00054687	0.00026689	0.00033761	0.00031489	0.00025325	0.00027333	0.00029924	0.00034914	0.00030446	0.00025381	0.00032192	0.00074485	0.00091255	0.00123118	0.00029218	0.00017141	0.00018516	0.00022801	0.00034137	0.00067818	0.00029661	0.00093539
378	0.00079872	0.00022918	0.00030802	0.00026539	0.00138902	0.0004971	0.00024204	0.00063994	0.00028112	0.00028902	0.00025499	0.00018317	0.00024033	0.00074779	0.00032919	0.0003127	0.00101845	0.00018849	0.00022568	0.00032957	0.00059102	0.00116194	0.00038398	0.00036132	0.0003018	0.00033581	0.00060155	0.00021352	0.00033761	0.00039361	0.00025325	0.00054666	0.00089772	0.00027931	0.00068504	0.00025381	0.00032192	0.00027086	0.00030418	0.00037882	0.00036523	0.00017141	0.00018516	0.00017101	0.00143374	0.00030826	0.00029661	0.00035976
379	0.00079872	0.00022918	0.00023102	0.00035386	0.0002778	0.00041425	0.00030255	0.00023271	0.00021084	0.00028902	0.00140244	0.00061058	0.00018025	0.00020394	0.00032919	0.00025016	0.00071891	0.00025132	0.00022568	0.00032957	0.00112293	0.00030577	0.00102393	0.00028906	0.0003018	0.00055969	0.00076561	0.00026689	0.00033761	0.00039361	0.00035456	0.00021866	0.00029924	0.00034914	0.00030446	0.00031726	0.00135205	0.00108342	0.00045627	0.00047353	0.00029218	0.00068564	0.00055549	0.00017101	0.00061446	0.00024661	0.00029661	0.00028781
380	0.00079872	0.00061115	0.00053904	0.00026539	0.00092601	0.00041425	0.00018153	0.00023271	0.00077307	0.00021676	0.00019124	0.00024423	0.00018025	0.00054385	0.00032919	0.00025016	0.00059909	0.00069113	0.00030091	0.00024718	0.00053191	0.00024462	0.00070395	0.00028906	0.00120718	0.00044775	0.00054687	0.00026689	0.00027009	0.00118082	0.0002026	0.00021866	0.00035909	0.00034914	0.00030446	0.00025381	0.00032192	0.000474	0.00038023	0.00047353	0.00021914	0.00022855	0.00024688	0.00074104	0.00034137	0.00030826	0.00071187	0.00028781
381	0.00069888	0.00022918	0.00023102	0.00026539	0.00111121	0.0004971	0.00018153	0.00029088	0.00021084	0.00093931	0.00025499	0.00024423	0.00072098	0.00020394	0.00024689	0.00062539	0.00017973	0.00075396	0.00150455	0.00032957	0.00106383	0.00042808	0.00025598	0.00036132	0.00045269	0.00027985	0.00049218	0.00021352	0.00027009	0.0011021	0.00025325	0.00021866	0.00071818	0.00027931	0.00038058	0.00031726	0.00032192	0.00027086	0.00030418	0.00085235	0.00021914	0.00039995	0.00024688	0.00022801	0.00027309	0.00030826	0.00083052	0.00165491
382	0.00169728	0.00030558	0.00069305	0.00035386	0.00074081	0.00041425	0.00018153	0.00017453	0.00021084	0.00021676	0.00025499	0.00024423	0.00054074	0.00020394	0.00032919	0.00025016	0.00029954	0.00025132	0.00022568	0.00032957	0.00047281	0.00036693	0.00025598	0.00028906	0.00075449	0.00027985	0.00043749	0.00021352	0.00027009	0.00031489	0.0002026	0.00060132	0.00023939	0.00111724	0.0009895	0.00031726	0.00032192	0.00027086	0.00030418	0.00037882	0.00021914	0.00091418	0.00024688	0.00017101	0.00034137	0.00049322	0.00017797	0.00251835
383	0.00069888	0.00022918	0.00023102	0.00026539	0.00148162	0.00041425	0.00024204	0.00081447	0.00105419	0.00021676	0.00038248	0.00024423	0.00036049	0.00020394	0.00057608	0.00100063	0.00113827	0.00025132	0.00030091	0.00032957	0.00047281	0.00177348	0.00057596	0.00079491	0.00037724	0.00061566	0.00071093	0.00021352	0.00081026	0.00031489	0.00070911	0.00071065	0.00071818	0.00034914	0.00076115	0.00025381	0.00025753	0.00074485	0.00038023	0.00056824	0.00029218	0.00022855	0.0003086	0.00051303	0.00020482	0.00160296	0.00023729	0.00035976
384	0.00089856	0.00053476	0.00023102	0.00026539	0.0002778	0.00041425	0.00066562	0.00052359	0.00014056	0.00028902	0.00210365	0.00024423	0.00018025	0.0010877	0.00082298	0.00050031	0.00023964	0.00037698	0.00097796	0.0011535	0.00041371	0.00055039	0.00025598	0.00028906	0.00120718	0.00027985	0.00021875	0.00021352	0.00074274	0.00094466	0.00116497	0.00081999	0.00167574	0.00041897	0.00030446	0.00076142	0.00096575	0.00081257	0.00106464	0.00047353	0.00065741	0.00017141	0.00037032	0.00017101	0.00027309	0.00123305	0.00023729	0.00071953
385	0.00169728	0.00022918	0.00069305	0.00221161	0.00074081	0.0004971	0.00024204	0.00029088	0.00021084	0.00137283	0.00038248	0.00103798	0.0006609	0.00095173	0.00024689	0.0014384	0.001318	0.00037698	0.00075228	0.0011535	0.00088652	0.00048924	0.00140791	0.00115624	0.0003018	0.00050372	0.00043749	0.00037365	0.00054018	0.00047233	0.00035456	0.00027333	0.00077802	0.00104741	0.00038058	0.00076142	0.00103013	0.00067714	0.00098859	0.00104177	0.00087655	0.00074277	0.00086409	0.00171008	0.00143374	0.00024661	0.00094916	0.00035976
386	0.00069888	0.00114591	0.00061605	0.00026539	0.0002778	0.00140845	0.00102868	0.00034906	0.00063251	0.00202312	0.00070122	0.00024423	0.00072098	0.00061183	0.00082298	0.00025016	0.00029954	0.00018849	0.00022568	0.0011535	0.00047281	0.00024462	0.00083195	0.00108397	0.00105628	0.00022388	0.00098436	0.00021352	0.00020257	0.00039361	0.00025325	0.00092932	0.00089772	0.00090776	0.00114173	0.00038071	0.00025753	0.00033857	0.00121673	0.00369353	0.0009496	0.00114273	0.00061721	0.00119706	0.00143374	0.00073983	0.00077119	0.00035976
387	0.00169728	0.00030558	0.0012321	0.00044232	0.00138902	0.0014913	0.00229941	0.000989	0.0013353	0.00137283	0.00019124	0.00079375	0.00060082	0.00095173	0.00213974	0.00050031	0.00101845	0.00025132	0.00120364	0.00024718	0.00147754	0.00018346	0.00108793	0.00028906	0.00090539	0.00050372	0.00021875	0.00021352	0.00081026	0.00133827	0.0002026	0.00049199	0.00203483	0.00083793	0.00091338	0.0017132	0.00103013	0.00088028	0.00045627	0.00217824	0.00029218	0.00028568	0.00067893	0.00079804	0.00034137	0.00166461	0.00106781	0.00086343
388	0.00179712	0.0013751	0.00100108	0.00079618	0.00129642	0.00124275	0.00145226	0.00017453	0.0003514	0.0017341	0.00121119	0.00079375	0.0006609	0.00115568	0.00024689	0.00056285	0.00089863	0.00087962	0.00195592	0.00197742	0.00171395	0.00189579	0.00070395	0.00209568	0.00173533	0.00246264	0.00027343	0.00058717	0.00027009	0.0011021	0.00197538	0.00021866	0.0014962	0.002025	0.00144619	0.00031726	0.00083698	0.00128657	0.00342205	0.00056824	0.00065741	0.00154268	0.00191334	0.00136807	0.00170683	0.00228113	0.00124577	0.00251835
389	0.00179712	0.00091673	0.00115509	0.00026539	0.00194462	0.0006628	0.00199685	0.00087265	0.0013353	0.0007948	0.00076496	0.00054952	0.00096131	0.0010877	0.00065838	0.00075047	0.00053918	0.00069113	0.00060182	0.00189503	0.00082742	0.00146771	0.00057596	0.00137303	0.00309341	0.00190295	0.00060155	0.00154799	0.00108035	0.00236165	0.00035456	0.00202263	0.00089772	0.00069828	0.00182676	0.00120558	0.00148081	0.00142199	0.00197719	0.00179941	0.00160701	0.00171409	0.00271571	0.00045602	0.00334539	0.00049322	0.00100848	0.00035976
390	0.00109824	0.00152788	0.00077006	0.00265393	0.00240763	0.00074565	0.00145226	0.000989	0.00077307	0.00122832	0.00165742	0.00109904	0.00252343	0.00305914	0.00288042	0.00025016	0.00149772	0.00100528	0.00466411	0.00123589	0.00212766	0.00152886	0.00089594	0.00057812	0.00392334	0.00229473	0.00191403	0.00229529	0.00054018	0.00173187	0.00177278	0.00306128	0.00113711	0.00223448	0.00312072	0.00348985	0.0011589	0.00074485	0.00190114	0.00179941	0.00109569	0.00262827	0.00283916	0.00057003	0.00211647	0.00197287	0.00296613	0.00223054
391	0.00299521	0.00275019	0.00100108	0.00265393	0.00287064	0.0011599	0.00272298	0.00308337	0.00344367	0.00093931	0.00089246	0.00097692	0.00234319	0.00333107	0.00213974	0.00125078	0.00101845	0.00144509	0.00157978	0.00181264	0.00153664	0.00195695	0.00147191	0.00158983	0.00113173	0.00111938	0.00147654	0.00213516	0.00094531	0.00039361	0.00197538	0.00333461	0.00377042	0.00223448	0.00220734	0.00374365	0.00186711	0.00257313	0.00235741	0.00274647	0.00197224	0.00331391	0.00185162	0.0021091	0.00232129	0.00351418	0.0023729	0.00043172
392	0.0009984	0.00206264	0.00231018	0.00221161	0.00490786	0.0029826	0.0011497	0.00197801	0.00414646	0.00187861	0.0010837	0.0024423	0.00174237	0.00312712	0.00189285	0.00225141	0.00305536	0.00301583	0.00105319	0.00181264	0.00260047	0.00244618	0.00422373	0.0014453	0.00181077	0.0030783	0.00257027	0.00293584	0.00283592	0.00307014	0.00075976	0.00142131	0.00215453	0.00265345	0.00327295	0.00057107	0.00399176	0.00352113	0.0018251	0.00501941	0.00233747	0.00222832	0.00259227	0.00364818	0.00293575	0.00351418	0.00189832	0.00115124
393	0.00289537	0.00351413	0.00346527	0.00345011	0.00398185	0.0014913	0.00266247	0.0017453	0.00309228	0.00390173	0.00420731	0.00293076	0.00348474	0.00115568	0.00320961	0.00343965	0.00515217	0.0048379	0.00346047	0.00271896	0.003487	0.00189579	0.0031358	0.00274606	0.00075449	0.00319024	0.00300777	0.00427031	0.0049291	0.00314886	0.00384947	0.00300661	0.00341134	0.00272327	0.00464302	0.00228426	0.00135205	0.00230228	0.0018251	0.00094706	0.0017531	0.00302823	0.00388841	0.00330616	0.00355022	0.0053021	0.00094916	0.00230249
394	0.00219649	0.00466005	0.00423533	0.0061925	0.00185202	0.004971	0.0039332	0.00506138	0.00295172	0.00614162	0.00229489	0.00317499	0.00486662	0.00509857	0.0037034	0.00250156	0.00425353	0.00301583	0.00346047	0.00370767	0.00502364	0.00360812	0.00403174	0.00346871	0.00543232	0.00313427	0.00524992	0.0030426	0.00270088	0.00338503	0.0056729	0.00202263	0.00197498	0.0035612	0.00342518	0.00564721	0.00450682	0.00358884	0.00623574	0.00359883	0.0055515	0.00268541	0.00209851	0.00547227	0.00662252	0.00203453	0.00385596	0.00424522
395	0.00439297	0.00488923	0.00300323	0.00424628	0.00472266	0.00505385	0.00459881	0.00517773	0.0040059	0.00541908	0.00369733	0.00372451	0.00606825	0.00659415	0.00427948	0.00581614	0.00688953	0.00527771	0.00842549	0.00486117	0.00656028	0.00421967	0.00537566	0.00426362	0.00580957	0.00447753	0.00809362	0.00848724	0.00472654	0.00480202	0.00582485	0.00645055	0.00646358	0.00677327	0.00281626	0.00520305	0.00392738	0.00562026	0.00524715	0.00606118	0.00547845	0.00457091	0.00469078	0.00387619	0.00587151	0.00394575	0.00468648	0.00474888
396	0.00658946	0.00381971	0.00454335	0.00468861	0.00564867	0.0038111	0.00544596	0.00593403	0.00449786	0.00845376	0.00509976	0.00854805	0.00456621	0.00203943	0.00543165	0.00700438	0.00563144	0.00263885	0.00646957	0.00683859	0.00596927	0.00599315	0.00659158	0.00469721	0.00777124	0.00671629	0.00803894	0.00565816	0.00573937	0.00472329	0.00354556	0.00874652	0.00526662	0.00446896	0.00608921	0.0036802	0.00508627	0.0053494	0.00988593	0.00416706	0.00847334	0.00479945	0.0050611	0.0060423	0.00621288	0.00474723	0.00883906	0.00460498
397	0.00758786	0.00618793	0.00831665	0.00575018	0.00638948	0.00588235	0.00720077	0.0059922	0.00927683	0.0104046	0.00586473	0.00604469	0.00943283	0.0085656	0.00897046	0.00913071	0.0086868	0.00955014	0.0065448	0.00733295	0.00673759	0.00642123	0.00550365	0.0104061	0.0107137	0.00772374	0.0077655	0.00587168	0.00796759	0.00873809	0.00501444	0.00901984	0.00664313	0.0068431	0.0107322	0.00469543	0.00669585	0.00731311	0.00790875	0.0105124	0.00766983	0.00931322	0.00518455	0.00746737	0.00887554	0.00635018	0.00848312	0.00791481
398	0.00698882	0.0126814	0.00585246	0.0086695	0.0108343	0.0100249	0.00768486	0.00942463	0.0083632	0.0103324	0.00605597	0.0130052	0.00720981	0.00829368	0.00855897	0.00838024	0.00838725	0.00885901	0.0124125	0.0089808	0.0109338	0.00739971	0.00902342	0.00990027	0.00777124	0.00861924	0.00765613	0.0068325	0.00884537	0.00889554	0.0125108	0.0135571	0.00837872	0.00768103	0.00631755	0.00780457	0.00630955	0.00975081	0.0120912	0.00757648	0.00854638	0.00988458	0.00901123	0.00986148	0.00675906	0.0068434	0.00818651	0.0107929
399	0.00569089	0.0101604	0.0090097	0.0121196	0.0105565	0.00919635	0.00980274	0.00622491	0.011596	0.0161127	0.0116657	0.0111735	0.0156212	0.0147519	0.0118509	0.013571	0.0139588	0.0114979	0.00744753	0.0125237	0.011052	0.0108244	0.0130552	0.0114901	0.0187868	0.0085073	0.0158044	0.0128643	0.0133694	0.0115721	0.00911716	0.0107691	0.0136453	0.00921723	0.0108083	0.0109137	0.00772599	0.0129334	0.00874525	0.0114594	0.0114682	0.00925609	0.0144427	0.0107735	0.0116747	0.0102959	0.0104408	0.0100734
400	0.0107828	0.0135982	0.0102418	0.0150389	0.0137976	0.0156587	0.0111945	0.00948281	0.0149694	0.017341	0.0131956	0.0133716	0.0130978	0.0156356	0.0150605	0.0132583	0.0145579	0.0164614	0.0200858	0.0112878	0.0127069	0.0168787	0.016127	0.0149588	0.0156934	0.0114177	0.0161326	0.0150528	0.0119514	0.012438	0.0173732	0.0150877	0.0131666	0.0130577	0.0124068	0.0128807	0.0135205	0.0192985	0.0177186	0.0202671	0.0124178	0.00828477	0.0129614	0.0144217	0.0186386	0.0123921	0.0132882	0.013671
401	0.0214656	0.018793	0.0217157	0.0193737	0.019261	0.018807	0.0164589	0.0123917	0.0193267	0.0214595	0.0168292	0.0171572	0.0209685	0.0239973	0.0195046	0.0179487	0.0130601	0.0207967	0.020161	0.0194447	0.0187943	0.0204868	0.0218866	0.0160428	0.016297	0.0142721	0.0222028	0.017188	0.0164078	0.0171613	0.019146	0.0178757	0.0169968	0.0171776	0.0179632	0.015736	0.0211177	0.020111	0.0172624	0.0216877	0.0181154	0.0202263	0.0203061	0.0161318	0.0115382	0.0186806	0.0184493	0.0175565
402	0.0248602	0.0200917	0.0180194	0.0229122	0.0272247	0.0209611	0.0206342	0.018442	0.0244571	0.0283237	0.0250526	0.0219196	0.0250541	0.0228416	0.0218912	0.0189493	0.0231848	0.0233727	0.0263296	0.024965	0.026714	0.0253792	0.0270703	0.0213904	0.0190131	0.0225556	0.0202341	0.0193765	0.0199865	0.0162954	0.0200071	0.0219756	0.0272907	0.0219957	0.0179632	0.0224619	0.0171903	0.0242416	0.01673	0.0210247	0.0296567	0.020969	0.023207	0.0236562	0.0241005	0.0218249	0.0205256	0.0189236
403	0.0286541	0.0249045	0.0224088	0.0241507	0.0327808	0.0282519	0.0240833	0.0255978	0.018905	0.0254335	0.0263275	0.0273538	0.030882	0.0254249	0.0274051	0.0324578	0.0279176	0.0255718	0.0212894	0.0219989	0.0264184	0.0244618	0.0277742	0.0260876	0.0304814	0.0259137	0.0265777	0.025355	0.0286293	0.0239314	0.0246163	0.0319248	0.0207673	0.0296069	0.0219973	0.031599	0.0276848	0.0274919	0.0260836	0.0311582	0.0264427	0.0275968	0.0318479	0.0269623	0.0315423	0.0260789	0.0253901	0.0199309
404	0.0286541	0.0291062	0.0237178	0.0350319	0.0307436	0.0256007	0.0278349	0.0275758	0.0234732	0.0319364	0.0348696	0.028697	0.024273	0.0261047	0.0269937	0.0349594	0.0331895	0.0273938	0.0295644	0.0341106	0.0318558	0.0283146	0.030398	0.0257263	0.0350083	0.0269771	0.0295855	0.0309064	0.0326806	0.0252696	0.0295294	0.0319794	0.0317793	0.0383353	0.0256508	0.0305838	0.027041	0.0313516	0.0320152	0.0269912	0.0313367	0.0437664	0.0369707	0.0315795	0.0389158	0.0273736	0.0335172	0.0264786
405	0.0408347	0.0337662	0.0289543	0.0366242	0.0426891	0.0401823	0.0362459	0.0452615	0.0371073	0.0446532	0.0337222	0.0407254	0.0428383	0.0307954	0.0408197	0.0412133	0.040798	0.0427871	0.0428797	0.0386422	0.0384752	0.0386497	0.0321259	0.0343258	0.0385544	0.0371635	0.0391556	0.0389666	0.0305874	0.0366055	0.0344426	0.037446	0.0394398	0.0363801	0.0348607	0.042132	0.0350888	0.0434724	0.0444107	0.0438489	0.0303871	0.042338	0.0464757	0.0396169	0.0418516	0.0390259	0.0389156	0.0475608
406	0.0499201	0.0508021	0.0456646	0.0425513	0.0524123	0.0509528	0.0432652	0.0418873	0.0426594	0.0518064	0.0432205	0.0446941	0.0530521	0.0546567	0.0535758	0.0388368	0.0524203	0.0508294	0.0464906	0.0535552	0.0469267	0.0511252	0.0503648	0.0595462	0.0455711	0.0469581	0.0345073	0.044945	0.0500338	0.0443202	0.0427493	0.056579	0.0439883	0.0476922	0.0401888	0.039467	0.0464203	0.0542389	0.0502662	0.0423335	0.0447772	0.0497657	0.0462906	0.0456022	0.0452652	0.0459926	0.0422377	0.0421643
407	0.0572085	0.0585179	0.0631449	0.0485669	0.0615798	0.0547639	0.059603	0.0521845	0.0575585	0.0575867	0.0579461	0.0515325	0.056597	0.0700204	0.0515184	0.0654784	0.05266	0.0559814	0.0534868	0.0519898	0.0602246	0.0483121	0.0555484	0.0568724	0.0697902	0.0607825	0.0522258	0.0579161	0.0505739	0.052586	0.05992	0.0545564	0.0577533	0.0520215	0.0494748	0.0519035	0.055112	0.0586403	0.0578707	0.06601	0.054054	0.0527368	0.0599309	0.0591689	0.0641087	0.0668927	0.053153	0.0633185
408	0.0663938	0.0588235	0.0803943	0.0813871	0.0702843	0.0700083	0.0605712	0.065158	0.0620564	0.0577312	0.0657232	0.0649652	0.0678923	0.0648538	0.0767838	0.0626016	0.0670381	0.0632697	0.0636425	0.0678916	0.0700946	0.0803571	0.0694356	0.0665559	0.0589256	0.0762859	0.0621787	0.0596776	0.0818366	0.0645517	0.0641746	0.0662549	0.0798971	0.0728999	0.0691886	0.0681472	0.0637394	0.0734019	0.0796198	0.0787006	0.0724617	0.0626214	0.0726453	0.0715385	0.0748276	0.0661529	0.0692294	0.0651892
409	0.0725839	0.0784568	0.0752349	0.0864296	0.0882489	0.081193	0.0718262	0.0781895	0.0645864	0.0682804	0.0766877	0.0826108	0.0785869	0.0696125	0.0817217	0.0722952	0.083573	0.0840035	0.0711653	0.0797561	0.0731088	0.0789506	0.0752592	0.0732042	0.0843519	0.0824425	0.0662255	0.0852461	0.0717083	0.0708494	0.0808388	0.0807959	0.0802561	0.0823965	0.0776374	0.0809645	0.0870461	0.0755011	0.0776426	0.0781324	0.0891161	0.0833619	0.0686952	0.0756427	0.0867755	0.078545	0.066026	0.0844726
410	0.0955471	0.0948052	0.0873248	0.0910297	0.0945458	0.084507	0.0918553	0.0780732	0.0956497	0.0984827	0.0842736	0.0818781	0.0953497	0.0828688	0.0926673	0.0946216	0.0926791	0.0933652	0.0968179	0.104803	0.0966903	0.0885519	0.0998976	0.0882353	0.0991399	0.103599	0.0895767	0.090584	0.102971	0.0999764	0.0925898	0.0862625	0.0932432	0.102507	0.0878368	0.0928934	0.0965748	0.0880282	0.10289	0.0969789	0.0864134	0.0878757	0.0917171	0.0913185	0.0983137	0.100801	0.0936703	0.0878544
411	0.115915	0.109091	0.0959495	0.106069	0.102046	0.117564	0.0984509	0.103845	0.111603	0.0982659	0.0996366	0.093418	0.103881	0.116451	0.117686	0.102939	0.100527	0.111649	0.101783	0.112384	0.111643	0.103902	0.102649	0.107964	0.100347	0.1008	0.104725	0.100406	0.103579	0.112651	0.100897	0.0918384	0.117482	0.102437	0.110519	0.0951142	0.114151	0.0986593	0.0961977	0.101051	0.125566	0.1257	0.100235	0.0956507	0.108828	0.102959	0.0877973	0.112246
412	0.120707	0.127196	0.122594	0.135085	0.126493	0.120381	0.11255	0.107569	0.122988	0.115246	0.110665	0.125351	0.120884	0.135078	0.136203	0.12783	0.135334	0.124026	0.134958	0.128862	0.119149	0.131238	0.132088	0.101677	0.125698	0.123524	0.124521	0.134248	0.125861	0.124695	0.131338	0.12595	0.12191	0.123804	0.116076	0.129632	0.128766	0.114098	0.136274	0.129463	0.122863	0.117529	0.126096	0.129225	0.134225	0.120345	0.126891	0.138581
413	0.132188	0.155921	0.138842	0.148974	0.13742	0.144573	0.157328	0.136832	0.145126	0.148338	0.146618	0.144645	0.139029	0.150306	0.14756	0.138211	0.143362	0.143252	0.141428	0.146165	0.142199	0.143652	0.141367	0.157971	0.160706	0.14899	0.16663	0.16366	0.152059	0.137448	0.148255	0.151588	0.147884	0.157182	0.139443	0.138706	0.14557	0.14159	0.139392	0.138555	0.14076	0.143126	0.135847	0.154136	0.160442	0.15709	0.153111	0.15254
414	0.169129	0.151642	0.155552	0.186571	0.172979	0.171831	0.148856	0.156088	0.154192	0.16987	0.164212	0.171572	0.175198	0.164446	0.183524	0.169606	0.165588	0.159274	0.16851	0.163961	0.180851	0.162365	0.176629	0.172351	0.165912	0.156937	0.164224	0.162912	0.17603	0.170905	0.166185	0.167496	0.168951	0.165212	0.170193	0.16066	0.18317	0.191563	0.156198	0.170187	0.15252	0.175751	0.172386	0.16907	0.162286	0.158385	0.163493	0.160743
415	0.184704	0.195493	0.19598	0.178079	0.195481	0.171251	0.176812	0.175985	0.192705	0.187934	0.18187	0.185737	0.193583	0.197689	0.216361	0.184928	0.19746	0.197977	0.181524	0.193046	0.197695	0.210433	0.185012	0.177121	0.20077	0.191638	0.192497	0.177111	0.177988	0.201842	0.171909	0.186683	0.198635	0.210321	0.186254	0.189911	0.187935	0.188583	0.179011	0.183635	0.186413	0.182551	0.202444	0.195463	0.20639	0.188348	0.17601	0.196431
416	0.212061	0.226814	0.222162	0.235492	0.226225	0.236703	0.191637	0.216883	0.213437	0.21828	0.216549	0.230126	0.222062	0.230252	0.20739	0.244966	0.208543	0.226125	0.219213	0.21727	0.227482	0.221135	0.235953	0.221781	0.247095	0.213242	0.239965	0.217519	0.224983	0.210187	0.219318	0.225715	0.209767	0.232875	0.22865	0.219733	0.222058	0.222237	0.210798	0.224548	0.210592	0.219175	0.20016	0.215414	0.22223	0.219605	0.224714	0.211757
417	0.248602	0.246066	0.245418	0.276982	0.228169	0.258326	0.243374	0.259992	0.218849	0.262066	0.243705	0.255953	0.2503	0.256968	0.261295	0.26798	0.255272	0.255403	0.247649	0.279229	0.225709	0.275746	0.245808	0.249241	0.261053	0.249118	0.279941	0.254831	0.263673	0.234826	0.229398	0.25272	0.264109	0.259898	0.253387	0.258122	0.281612	0.25711	0.252852	0.271238	0.253543	0.262827	0.245155	0.23622	0.230969	0.254192	0.238536	0.268816
418	0.251298	0.290604	0.293855	0.277424	0.293268	0.278708	0.246218	0.260574	0.255464	0.276084	0.273794	0.261021	0.269707	0.270428	0.295696	0.285866	0.293734	0.267655	0.289777	0.268765	0.268203	0.278682	0.284718	0.283278	0.277124	0.269883	0.28191	0.295986	0.291425	0.285287	0.292711	0.304051	0.276318	0.283989	0.274319	0.281916	0.284059	0.289884	0.307985	0.273795	0.273411	0.283339	0.27367	0.269053	0.2847	0.283169	0.259951	0.286588
419	0.295228	0.288999	0.295395	0.296532	0.312529	0.315907	0.282222	0.296876	0.305151	0.313512	0.314783	0.319392	0.304494	0.314956	0.295696	0.338462	0.312365	0.316223	0.296171	0.308643	0.303073	0.312622	0.292973	0.303368	0.317715	0.308558	0.305261	0.296306	0.305807	0.277887	0.315859	0.318537	0.310072	0.302982	0.317933	0.325888	0.316572	0.293743	0.300456	0.287527	0.30095	0.298709	0.316813	0.291455	0.300812	0.296979	0.289553	0.309325
420	0.338259	0.325134	0.336131	0.33873	0.348458	0.334051	0.329299	0.300425	0.325743	0.338439	0.326704	0.316339	0.31597	0.344935	0.353469	0.351407	0.347052	0.336517	0.317159	0.346049	0.344622	0.361852	0.327019	0.328949	0.356798	0.335535	0.336706	0.341091	0.339163	0.339605	0.348934	0.328978	0.329882	0.334055	0.347085	0.340355	0.325715	0.339586	0.310418	0.33024	0.307159	0.306079	0.318726	0.338711	0.345805	0.347904	0.339384	0.355303
421	0.34974	0.382353	0.354228	0.380662	0.399389	0.381276	0.351507	0.342603	0.368684	0.359682	0.357685	0.36665	0.369022	0.371312	0.361946	0.377924	0.332495	0.373398	0.366734	0.367801	0.350532	0.372554	0.356585	0.343908	0.358231	0.371187	0.364049	0.353422	0.34767	0.355979	0.363926	0.349533	0.388114	0.370295	0.35424	0.372462	0.367371	0.354347	0.36251	0.382896	0.348503	0.359445	0.353475	0.352961	0.361098	0.356597	0.355045	0.389481
422	0.398462	0.379603	0.41899	0.419144	0.411705	0.387407	0.362338	0.385945	0.384356	0.397399	0.412698	0.409696	0.393475	0.396125	0.395276	0.399187	0.391205	0.410279	0.390958	0.392848	0.38682	0.402948	0.399398	0.389579	0.42108	0.393071	0.407689	0.397352	0.395341	0.382429	0.403282	0.40305	0.387456	0.402695	0.401583	0.399048	0.410572	0.411362	0.400684	0.404868	0.380131	0.394869	0.416121	0.387163	0.431146	0.416461	0.403097	0.401784
423	0.442991	0.423988	0.436624	0.42109	0.431244	0.443745	0.412744	0.410204	0.452948	0.432081	0.427424	0.436439	0.457042	0.443848	0.447535	0.457911	0.460879	0.459852	0.440909	0.410645	0.456738	0.462879	0.424549	0.424556	0.439867	0.430346	0.45379	0.436052	0.419379	0.424782	0.450945	0.418357	0.432581	0.450807	0.426473	0.432805	0.428663	0.44549	0.408441	0.456956	0.428926	0.418524	0.429762	0.45682	0.440568	0.431319	0.445987	0.480933
424	0.466054	0.469519	0.433467	0.473549	0.459487	0.453438	0.459095	0.448543	0.43587	0.471965	0.447951	0.465808	0.440519	0.464854	0.422599	0.470544	0.445663	0.470784	0.453923	0.430584	0.469444	0.467527	0.445731	0.459532	0.456541	0.44238	0.481297	0.477367	0.449021	0.433756	0.467406	0.455311	0.465677	0.474478	0.471381	0.467069	0.434072	0.478806	0.462205	0.48319	0.430679	0.426751	0.450562	0.456535	0.492046	0.460481	0.441063	0.482228
425	0.468251	0.51207	0.470507	0.5115	0.489582	0.459569	0.475191	0.475886	0.475859	0.481214	0.483458	0.478996	0.503545	0.47743	0.492141	0.48399	0.484004	0.498932	0.489807	0.502266	0.498818	0.506299	0.50768	0.466975	0.486646	0.480159	0.494531	0.500534	0.482107	0.466819	0.488426	0.522768	0.517446	0.516025	0.48942	0.510723	0.481458	0.500474	0.496046	0.466143	0.472535	0.47726	0.521973	0.484296	0.507271	0.473366	0.458326	0.512016
426	0.481829	0.52712	0.511551	0.554848	0.5194	0.492958	0.479487	0.489848	0.497927	0.537283	0.502008	0.510685	0.503064	0.535282	0.506625	0.527705	0.570393	0.551332	0.528248	0.535964	0.489953	0.53388	0.508127	0.524209	0.516901	0.504897	0.519961	0.526956	0.518163	0.520035	0.503824	0.51014	0.526004	0.502549	0.520018	0.495495	0.511718	0.49438	0.492167	0.495596	0.534916	0.535196	0.514011	0.510859	0.54052	0.505549	0.48947	0.50367
427	0.555611	0.55042	0.559603	0.547859	0.523752	0.554184	0.542963	0.525743	0.538689	0.528757	0.558169	0.537795	0.58069	0.545411	0.561188	0.55566	0.541697	0.551709	0.565636	0.508116	0.541726	0.527153	0.572187	0.525365	0.539007	0.51889	0.548726	0.560532	0.558677	0.52279	0.533303	0.541628	0.542642	0.543258	0.547344	0.529124	0.548738	0.533315	0.551559	0.568236	0.536085	0.529368	0.543143	0.55458	0.564484	0.527004	0.552056	0.525543
428	0.553514	0.585943	0.576313	0.593772	0.601074	0.593041	0.566622	0.567398	0.563848	0.613584	0.555747	0.586091	0.581651	0.573215	0.543494	0.553909	0.557692	0.579605	0.57692	0.583505	0.570567	0.597297	0.573147	0.624946	0.58156	0.566687	0.588866	0.563094	0.59264	0.539951	0.59221	0.596458	0.56688	0.590182	0.578246	0.598477	0.560907	0.568594	0.556882	0.590018	0.5458	0.580848	0.579126	0.5873	0.622994	0.584217	0.571988	0.606274
429	0.609924	0.590069	0.587479	0.605272	0.592184	0.594118	0.606257	0.600617	0.574179	0.588945	0.585899	0.617536	0.608207	0.60707	0.609826	0.613446	0.620177	0.60857	0.642218	0.620252	0.608333	0.633317	0.610201	0.58838	0.584654	0.599597	0.636388	0.623198	0.623903	0.601118	0.623208	0.606953	0.631516	0.629006	0.602679	0.593147	0.619753	0.627167	0.608441	0.633772	0.572243	0.600503	0.602148	0.604287	0.623677	0.585573	0.634692	0.640092
430	0.616014	0.624217	0.596951	0.643666	0.658116	0.625766	0.610795	0.661004	0.595825	0.647688	0.626889	0.635426	0.638488	0.648402	0.649082	0.635397	0.641325	0.627922	0.604679	0.596276	0.63818	0.631544	0.620888	0.626969	0.650822	0.597526	0.647763	0.622665	0.586901	0.61883	0.613027	0.674848	0.617751	0.657217	0.613792	0.623541	0.618594	0.596154	0.635285	0.6279	0.620088	0.611359	0.635909	0.64111	0.638902	0.612207	0.61381	0.623183
431	0.659145	0.627349	0.632296	0.663482	0.65182	0.645402	0.610553	0.642853	0.613957	0.635838	0.651304	0.651728	0.608748	0.64276	0.650728	0.684053	0.648335	0.66386	0.645076	0.658482	0.641135	0.680895	0.659542	0.621911	0.663045	0.667152	0.628021	0.642628	0.654558	0.628749	0.642759	0.671568	0.653301	0.627191	0.626808	0.629315	0.656194	0.672332	0.642662	0.667487	0.636523	0.616787	0.630725	0.606738	0.676726	0.626017	0.608353	0.674198
432	0.665236	0.658671	0.638226	0.677105	0.667562	0.66106	0.665981	0.661819	0.668072	0.634682	0.665902	0.638784	0.649964	0.649558	0.659863	0.686554	0.662533	0.648907	0.653502	0.644888	0.659574	0.678021	0.677973	0.658621	0.674212	0.665417	0.707262	0.651916	0.63815	0.629694	0.658309	0.689007	0.657071	0.717897	0.632897	0.682931	0.675831	0.67653	0.625779	0.688702	0.683711	0.645926	0.650969	0.673659	0.671878	0.660358	0.636294	0.68535
433	0.683407	0.649427	0.679193	0.705326	0.6846	0.692129	0.668946	0.666124	0.662309	0.711633	0.664627	0.671144	0.671834	0.667845	0.648589	0.708068	0.681644	0.688238	0.704732	0.655022	0.671099	0.709026	0.671829	0.64359	0.692847	0.689875	0.68856	0.692271	0.680081	0.691569	0.692144	0.666375	0.685439	0.68438	0.665018	0.684454	0.669972	0.686755	0.717338	0.673927	0.678232	0.683579	0.696519	0.693952	0.705742	0.697965	0.663819	0.696431
434	0.683506	0.71482	0.718774	0.696568	0.728864	0.731234	0.666647	0.697597	0.692178	0.719653	0.699369	0.71535	0.711608	0.70571	0.714674	0.6995	0.720105	0.700616	0.711427	0.713685	0.685165	0.71557	0.696211	0.682469	0.722725	0.690603	0.706278	0.708711	0.703174	0.705266	0.717976	0.761821	0.672871	0.686963	0.715634	0.713832	0.697141	0.688583	0.701521	0.710768	0.675822	0.706434	0.717998	0.699025	0.697754	0.694451	0.706353	0.761261
435	0.669329	0.72628	0.685584	0.765039	0.688212	0.698177	0.666404	0.680377	0.730621	0.734249	0.727099	0.707168	0.694965	0.747723	0.75286	0.749969	0.724239	0.761184	0.718649	0.761144	0.705201	0.75	0.749264	0.709785	0.702882	0.708065	0.741988	0.724672	0.759892	0.730772	0.756217	0.75056	0.726315	0.71678	0.738697	0.746256	0.710791	0.720748	0.684411	0.725069	0.718846	0.716204	0.725713	0.700792	0.730798	0.727312	0.732099	0.745071
436	0.684904	0.738961	0.733867	0.758404	0.730994	0.749627	0.694239	0.733492	0.751775	0.75	0.714796	0.75522	0.726568	0.759143	0.724879	0.773859	0.750719	0.726187	0.759347	0.724973	0.741194	0.763699	0.742224	0.718673	0.761959	0.722225	0.757301	0.775702	0.727819	0.717862	0.738439	0.759143	0.755581	0.773549	0.707337	0.711802	0.739892	0.7263	0.741521	0.742873	0.694375	0.719289	0.708801	0.709286	0.757493	0.739088	0.722015	0.746654
437	0.752895	0.760351	0.744571	0.789367	0.740254	0.748053	0.768668	0.714178	0.72296	0.755347	0.750558	0.74191	0.749219	0.788375	0.730804	0.768793	0.782411	0.761309	0.754909	0.749032	0.771631	0.77385	0.767951	0.772872	0.778407	0.776236	0.791972	0.765186	0.751317	0.746202	0.76807	0.762259	0.785086	0.759863	0.778201	0.764657	0.728367	0.758803	0.748061	0.779335	0.721695	0.737401	0.724664	0.778601	0.796955	0.756905	0.74082	0.798604
438	0.763079	0.785409	0.765055	0.801752	0.733957	0.775642	0.717173	0.780616	0.74552	0.78685	0.718493	0.78868	0.782564	0.800544	0.799523	0.774984	0.747064	0.784556	0.794253	0.791629	0.77831	0.808464	0.771535	0.790649	0.817036	0.762859	0.790441	0.782321	0.788656	0.756514	0.762954	0.774012	0.787959	0.796034	0.793652	0.763008	0.763714	0.74912	0.806996	0.768823	0.735354	0.764655	0.776139	0.787437	0.803851	0.783662	0.760812	0.768096
439	0.755891	0.799924	0.800708	0.807502	0.806464	0.785253	0.802433	0.793182	0.781784	0.811633	0.817875	0.788985	0.803833	0.808226	0.794667	0.80763	0.779595	0.806421	0.818777	0.766911	0.80195	0.830602	0.751824	0.790432	0.810171	0.752952	0.773269	0.781627	0.805874	0.767063	0.792078	0.761821	0.791849	0.806997	0.791292	0.776079	0.802215	0.754672	0.789278	0.800455	0.765961	0.755685	0.763918	0.758536	0.785895	0.792109	0.753634	0.83494
440	0.785443	0.803743	0.834129	0.812013	0.782943	0.81367	0.809028	0.8296	0.781011	0.778902	0.794097	0.795396	0.840663	0.827396	0.814007	0.818386	0.856338	0.812327	0.83638	0.797891	0.818262	0.859589	0.8123	0.781544	0.807605	0.805172	0.854807	0.828867	0.804997	0.790128	0.809249	0.809982	0.795619	0.815935	0.821586	0.79816	0.808653	0.814938	0.816122	0.83398	0.769759	0.780197	0.803666	0.797982	0.840036	0.808076	0.809219	0.842639
441	0.800619	0.82437	0.792777	0.814137	0.834059	0.850704	0.806366	0.796207	0.80343	0.827601	0.793077	0.832336	0.791637	0.842284	0.830796	0.846842	0.799485	0.835323	0.814188	0.802175	0.843735	0.842833	0.821707	0.793323	0.816508	0.808138	0.82205	0.873599	0.80108	0.819728	0.804437	0.829224	0.790891	0.788283	0.8601	0.796193	0.769959	0.81961	0.835741	0.791552	0.823229	0.790995	0.796939	0.814228	0.772513	0.84328	0.803286	0.846884
442	0.786941	0.822536	0.842985	0.863588	0.819613	0.816156	0.788576	0.793763	0.8236	0.878396	0.812137	0.858041	0.828226	0.829096	0.835898	0.889681	0.850707	0.830862	0.821861	0.826646	0.835638	0.878914	0.833099	0.84015	0.833861	0.823361	0.848299	0.814989	0.847738	0.828072	0.866687	0.832778	0.85044	0.852105	0.83072	0.887246	0.828419	0.84954	0.815665	0.834643	0.792111	0.842875	0.85403	0.818503	0.872397	0.849075	0.786083	0.873147
443	0.828375	0.819557	0.877483	0.863234	0.840078	0.84681	0.827181	0.804643	0.83618	0.831647	0.850896	0.858652	0.864155	0.874235	0.891285	0.87586	0.837647	0.884016	0.878357	0.845349	0.827837	0.899217	0.858121	0.80409	0.843519	0.85879	0.862572	0.839917	0.833491	0.817681	0.84825	0.867764	0.855347	0.906501	0.904476	0.888388	0.858808	0.827939	0.83749	0.843451	0.829876	0.862073	0.848846	0.831956	0.883389	0.847411	0.854185	0.882357
444	0.857528	0.888694	0.876944	0.883139	0.889805	0.876056	0.829965	0.838094	0.862113	0.92211	0.818448	0.869825	0.873528	0.845683	0.899597	0.87142	0.856099	0.842234	0.851125	0.917031	0.873522	0.896098	0.841034	0.836465	0.88826	0.836906	0.891119	0.857799	0.88339	0.869558	0.877982	0.884546	0.863367	0.83381	0.885675	0.911548	0.83769	0.873713	0.855894	0.884648	0.827611	0.881385	0.857425	0.875506	0.886325	0.889149	0.789583	0.931933
445	0.853335	0.866616	0.840675	0.91074	0.888693	0.843248	0.827605	0.827913	0.87898	0.903324	0.840186	0.844609	0.878635	0.901292	0.880174	0.900563	0.882578	0.915494	0.883773	0.899151	0.868381	0.914322	0.917637	0.862986	0.866531	0.85504	0.859783	0.910057	0.9158	0.828702	0.895001	0.889247	0.8739	0.927519	0.894961	0.895368	0.850695	0.89545	0.9127	0.908041	0.848503	0.867272	0.87051	0.874423	0.889739	0.845191	0.842083	0.885451
446	0.885783	0.94026	0.900046	0.907113	0.92416	0.885998	0.848421	0.842981	0.895565	0.909971	0.91477	0.907009	0.876232	0.945207	0.878611	0.91132	0.898694	0.907954	0.893252	0.88844	0.846336	0.92215	0.884615	0.880691	0.904783	0.929255	0.890791	0.869542	0.867995	0.908526	0.921744	0.915323	0.857442	0.960897	0.900898	0.913198	0.861319	0.878724	0.904867	0.856615	0.881154	0.838076	0.843476	0.89654	0.93794	0.870715	0.895236	0.939776
447	0.931909	0.931169	0.857616	0.968772	0.861191	0.941425	0.870205	0.897318	0.877925	0.888801	0.902403	0.903651	0.901586	0.917811	0.892437	0.949281	0.909657	0.921526	0.941097	0.93631	0.897222	0.891328	0.924229	0.824686	0.946809	0.884704	0.897572	0.920786	0.902768	0.934897	0.908676	0.960695	0.931594	0.899658	0.913838	0.889721	0.934715	0.917931	0.935589	0.942229	0.912272	0.844818	0.888594	0.876532	0.942036	0.932861	0.911253	0.941934
448	0.871905	0.878151	0.912906	0.919232	0.90425	0.921624	0.914982	0.881145	0.930916	0.938873	0.8741	0.92435	0.925439	0.894086	0.934573	0.965541	0.926192	0.929819	0.904235	0.93491	0.948582	0.916035	0.941316	0.89088	0.938585	0.915822	0.976266	0.955696	0.897232	0.938204	0.946259	0.897283	0.912562	0.93122	0.94063	0.915292	0.902846	0.884886	0.962053	0.962496	0.866472	0.894869	0.893532	0.904691	0.895473	0.94143	0.913745	0.952439
449	0.86222	0.959817	0.903511	0.983457	0.931105	0.929246	0.911896	0.889581	0.878698	0.946026	0.913941	0.957199	0.921053	0.939701	0.954407	0.956535	0.915289	0.949799	0.933123	0.940018	0.943853	0.97352	0.908166	0.908513	0.954052	0.880786	0.984688	0.958525	0.907833	0.947886	0.959074	0.975236	0.938656	0.912436	0.961638	0.95882	0.919585	0.950366	0.90654	0.947628	0.933966	0.943664	0.924824	0.961466	0.998088	0.927312	0.902948	0.982444
450	0.901657	0.90466	0.928769	0.936748	0.945736	0.938194	0.903364	0.905521	0.876239	1	0.94607	0.949139	0.94869	0.953161	0.975887	0.963415	0.943566	0.976879	1	0.950729	0.961584	0.952666	0.948483	0.91256	0.948544	0.924218	0.971016	0.953721	0.927954	0.956152	0.923061	0.973487	0.951344	0.962363	0.954255	0.918338	0.911409	0.956121	0.921597	0.941377	0.888093	0.933208	0.931366	0.949211	0.957261	0.953761	0.922347	0.960498
451	1	1	0.953103	0.999381	0.9562	0.937697	0.910747	0.871778	0.976175	0.959321	0.941608	1	0.910178	0.954589	0.955642	0.93571	0.963575	0.944333	0.928308	0.974293	0.945508	0.968383	0.968706	0.887484	0.965897	0.968713	0.939134	0.94518	0.950979	0.914193	0.960746	0.926748	0.976599	0.964318	0.983102	0.942703	0.962787	0.925176	0.928973	0.95653	0.888093	0.931608	0.914146	0.920025	0.984024	0.952466	0.939906	0.948194
452	0.920627	0.97479	0.994148	0.98213	0.95194	0.973985	0.929142	0.925883	0.930424	0.948338	0.978326	0.978447	0.927782	0.986472	0.947	0.978174	0.945004	1	0.953961	0.999918	0.954019	0.973887	0.96621	1	0.951185	0.930151	0.979219	0.948863	0.945982	0.916162	0.954617	0.943312	0.990484	0.964388	0.958213	0.955393	0.926088	0.980905	0.935741	0.991666	0.93141	1	0.979077	0.954227	0.98853	0.987916	0.935516	0.974745
453	0.985124	0.93262	0.97736	1	0.961385	1	0.910444	0.943394	0.937733	0.963367	0.95372	0.971303	0.958604	0.916723	0.931034	0.98449	1	0.924353	0.930791	0.904836	0.932447	0.979819	0.997248	0.910464	0.963634	0.898024	0.956305	0.948169	0.943552	0.952137	1	0.966818	0.97253	0.988339	1	0.912373	0.919972	1	0.918631	0.957572	0.949744	0.932351	0.955684	1	1	0.988533	0.951356	0.999209
454	0.976438	0.995493	0.995919	0.994869	0.996111	0.954018	0.920731	0.901914	0.947502	0.962861	1	0.989071	1	0.984636	0.996379	0.971545	0.983944	0.974931	0.972467	0.964489	1	0.962268	0.999744	0.968854	0.99502	1	0.963251	0.965624	0.96158	0.950799	0.971889	1	0.977677	0.936597	0.994367	0.995939	0.957056	0.98402	0.930494	0.928971	0.889993	0.925837	0.993951	0.947044	0.964976	0.915968	0.957466	0.949129
455	0.972843	0.996715	1	0.930821	0.99111	0.999089	0.960547	1	0.954389	0.928468	0.96819	0.973013	0.962329	0.939293	0.954736	1	0.987179	0.937924	0.98029	0.923375	0.969504	1	1	0.964952	0.94794	0.988862	0.962376	0.928259	1	1	0.950311	0.934729	0.978634	0.976678	0.97374	0.946193	0.988475	0.999255	1	0.945449	0.934551	0.947549	1	0.942769	0.991602	0.97127	0.889541	0.957908
456	0.904653	0.953705	0.983598	0.996904	0.918511	0.999834	0.943967	0.924021	0.940825	0.891618	0.983617	0.958176	0.94148	1	0.934409	0.976798	0.984004	0.964375	0.986008	0.974293	0.963652	0.96294	0.937988	0.928675	1	0.917725	0.98425	0.965571	0.976367	0.957805	0.93076	0.958345	0.964211	1	0.944284	0.950063	0.956541	0.993703	0.941597	0.974998	0.927831	0.942978	0.922726	0.957419	0.981566	0.944513	0.939016	0.999928
457	0.903654	0.955386	0.932158	0.939225	0.972868	0.957829	1	0.944558	1	0.931864	0.972908	0.949139	0.943703	0.996125	0.989877	0.978549	0.978253	0.925735	0.891898	1	0.92305	0.980247	0.972738	0.916028	0.987325	0.972967	0.931532	1	0.984673	0.958907	0.937193	0.986552	1	0.963201	0.944588	0.987881	0.944952	0.958288	0.963042	1	1	0.976803	0.927725	0.993502	0.986072	1	1	1
458	0.886981	0.979068	0.913753	0.983015	1	0.976553	0.979971	0.951597	0.950242	0.962572	0.962453	0.928746	0.923456	0.914548	1	0.95247	0.91439	0.906635	0.916648	0.943726	0.999941	0.940497	0.968066	0.917474	0.941904	0.95209	0.994367	0.995463	0.942876	0.954578	0.979284	0.94353	0.936202	0.949934	0.943979	1	0.954932	0.951314	0.9927	0.988351	0.907816	0.92618	0.978027	0.998575	0.959241	0.931998	0.925788	0.91229
459	0.958466	0.967762	0.927075	0.96258	0.950736	0.923447	0.902215	0.952295	0.918476	0.943642	0.927137	0.963854	0.930245	0.967845	0.95021	0.97586	0.946741	0.986429	0.959528	0.959628	0.895095	0.964347	0.99392	0.948692	0.986042	0.942744	1	0.95292	0.929777	0.923798	0.987287	0.967802	0.955653	0.985965	0.975719	0.956789	1	0.958153	0.92616	0.90018	0.960847	0.871729	0.955499	0.956165	0.97706	0.932552	0.929525	0.990358
460	0.938399	0.954927	0.936316	0.996373	0.949903	0.926181	0.923999	0.902496	0.949751	0.960116	0.903104	0.956527	0.902127	0.946703	0.949716	0.968543	0.917146	0.937233	0.988866	0.903353	0.970449	0.992172	0.899782	0.942839	0.972989	0.934684	0.971071	0.929326	0.963741	0.947178	0.936737	0.962499	0.977318	0.967041	0.992617	0.917005	0.952485	0.925108	0.930798	0.972914	0.931337	0.926637	0.913591	0.965456	0.969755	0.945993	0.942457	0.998993
461	0.908247	0.888235	0.951486	0.972045	0.94731	0.945319	0.869902	0.894293	0.925083	0.910766	0.89877	0.898461	0.930606	0.913664	0.88001	0.958974	0.929667	0.903933	0.913864	0.974046	0.948877	0.94172	0.980289	0.936985	0.961068	0.971624	0.972055	0.920839	0.939838	0.925451	0.910297	0.943476	0.91735	0.992947	0.939565	0.930457	0.930981	0.920775	0.951635	0.939104	0.871877	0.906811	0.897729	0.898307	0.95098	0.951048	0.938127	0.966182
462	0.919728	0.932926	0.880025	0.964349	0.957866	0.893538	0.924846	0.910582	0.893879	0.850795	0.875311	0.909024	0.940099	0.894018	0.952432	0.984053	0.966032	0.923285	0.912811	0.879871	0.918617	0.922089	0.918277	0.877728	0.92191	0.923938	0.922454	0.94977	0.902633	0.868141	0.950767	0.926857	0.950206	0.945744	0.947024	0.923668	0.952614	0.89308	0.835057	0.954825	0.849525	0.90024	0.867177	0.921222	0.921144	0.847411	0.896838	0.940783
463	0.872604	0.832162	0.865471	0.931706	0.948884	0.825104	0.868994	0.873	0.905194	0.890246	0.879518	0.931799	0.894136	0.894697	0.893671	0.897123	0.891265	0.868057	0.890845	0.905496	0.929374	0.915851	0.873736	0.887195	0.893315	0.860469	0.891775	0.939575	0.894531	0.868063	0.906549	0.880446	0.915614	0.897284	0.8652	0.945495	0.914563	0.881839	0.867452	0.885311	0.847772	0.833333	0.887298	0.860286	0.912474	0.928175	0.849499	0.952943
464	0.876597	0.882506	0.882104	0.898266	0.844152	0.856669	0.808605	0.856653	0.882634	0.870231	0.862051	0.859812	0.877313	0.882461	0.874743	0.926391	0.897676	0.930196	0.848868	0.830601	0.896809	0.886436	0.878664	0.864793	0.899125	0.848324	0.904517	0.883154	0.947333	0.924191	0.874285	0.921773	0.926746	0.91914	0.899148	0.867957	0.857327	0.884954	0.866844	0.896486	0.87626	0.854074	0.880941	0.850824	0.906465	0.850678	0.845228	0.938912
465	0.850339	0.841788	0.832666	0.843418	0.906843	0.84623	0.864456	0.843446	0.847565	0.895592	0.879709	0.895408	0.847813	0.839837	0.858695	0.908755	0.888509	0.82992	0.897089	0.830189	0.86643	0.876162	0.87508	0.858433	0.876339	0.87614	0.880182	0.825878	0.897502	0.876722	0.860508	0.862078	0.87001	0.903917	0.899985	0.865673	0.901751	0.880823	0.883574	0.819964	0.834186	0.860359	0.845451	0.85356	0.919164	0.845191	0.848194	0.955677
466	0.864018	0.841711	0.857693	0.898797	0.794888	0.920795	0.799044	0.802257	0.862815	0.881936	0.844138	0.840579	0.817171	0.849762	0.855403	0.902251	0.863048	0.855805	0.87452	0.883909	0.886348	0.927287	0.852553	0.821795	0.887053	0.876308	0.841463	0.845895	0.795814	0.856097	0.888112	0.873722	0.873242	0.848474	0.885295	0.918401	0.857391	0.890033	0.868213	0.865707	0.748503	0.818764	0.887113	0.833723	0.878473	0.837176	0.86694	0.884804
467	0.809105	0.831169	0.819652	0.877477	0.8423	0.850953	0.865969	0.822968	0.832033	0.83526	0.822911	0.80425	0.868481	0.849762	0.773517	0.802814	0.815061	0.900163	0.853156	0.813793	0.799409	0.917869	0.807244	0.84557	0.81085	0.817709	0.774855	0.854916	0.841053	0.829489	0.857013	0.877166	0.852654	0.851128	0.785432	0.83915	0.837304	0.825095	0.834525	0.848092	0.782323	0.828077	0.802679	0.798438	0.851232	0.843896	0.752922	0.871852
468	0.79353	0.8233	0.833975	0.853592	0.849801	0.807374	0.767457	0.795625	0.802797	0.818786	0.818257	0.820979	0.794641	0.825901	0.829068	0.825078	0.814222	0.825459	0.799368	0.777952	0.804433	0.846808	0.772943	0.74794	0.826467	0.804108	0.803237	0.810078	0.758271	0.786586	0.814111	0.808561	0.799808	0.80581	0.807809	0.836612	0.854108	0.792931	0.82289	0.821574	0.764134	0.792481	0.81348	0.790059	0.828497	0.778113	0.814024	0.823788
469	0.76887	0.841711	0.800323	0.815994	0.800352	0.846893	0.768123	0.764384	0.778832	0.805347	0.79448	0.797778	0.770728	0.79293	0.838943	0.847405	0.824766	0.78198	0.726924	0.819148	0.780083	0.83421	0.78875	0.794624	0.808435	0.769687	0.824839	0.82038	0.802701	0.791624	0.821456	0.805937	0.833623	0.817331	0.793804	0.808629	0.779294	0.834507	0.850418	0.862487	0.818188	0.789567	0.801629	0.809497	0.777019	0.796609	0.743964	0.865017
470	0.751298	0.818105	0.788387	0.761412	0.74794	0.761226	0.773871	0.729129	0.802305	0.746532	0.784726	0.75925	0.757811	0.803195	0.766521	0.778862	0.775521	0.817354	0.727827	0.744583	0.79344	0.809687	0.789134	0.748157	0.820733	0.757878	0.759433	0.784509	0.756718	0.797607	0.779365	0.789592	0.798372	0.774108	0.786802	0.826079	0.789789	0.775393	0.741901	0.796382	0.739372	0.761342	0.772189	0.795645	0.778999	0.804131	0.773981	0.807886
471	0.709964	0.792513	0.799861	0.839526	0.778035	0.742751	0.717778	0.742684	0.733713	0.740462	0.735896	0.760838	0.745914	0.749898	0.777549	0.796373	0.765876	0.77997	0.768826	0.745159	0.754551	0.768469	0.780622	0.748735	0.785801	0.738792	0.75834	0.766948	0.753072	0.736598	0.770552	0.747718	0.731582	0.75714	0.718755	0.775571	0.746652	0.811349	0.762966	0.797613	0.725785	0.748314	0.726639	0.790401	0.78726	0.749322	0.696565	0.771334
472	0.724141	0.755233	0.690975	0.761589	0.708677	0.747142	0.700896	0.732911	0.73055	0.733815	0.725378	0.731469	0.707282	0.73535	0.771706	0.78449	0.746166	0.760681	0.768374	0.728516	0.746217	0.730492	0.761359	0.763766	0.749359	0.746348	0.787488	0.770684	0.800608	0.745178	0.786912	0.750998	0.769346	0.757489	0.79525	0.754188	0.763005	0.751625	0.715133	0.76797	0.740029	0.733516	0.728305	0.754717	0.767188	0.699753	0.775998	0.780616
473	0.723942	0.738732	0.741337	0.770878	0.738031	0.73314	0.718988	0.740241	0.724225	0.732948	0.746542	0.757907	0.738404	0.7724	0.731956	0.747592	0.747903	0.726627	0.733995	0.737003	0.690071	0.742417	0.719314	0.740136	0.764675	0.724464	0.739528	0.740098	0.728157	0.713217	0.74867	0.724813	0.746903	0.739753	0.714492	0.716688	0.72238	0.74438	0.701825	0.784544	0.658802	0.67838	0.69226	0.73203	0.730593	0.724168	0.729252	0.761117
474	0.680911	0.707716	0.694594	0.701964	0.689416	0.689147	0.698657	0.645704	0.691827	0.74841	0.725569	0.716083	0.747176	0.722366	0.693441	0.709443	0.72358	0.739256	0.68111	0.722254	0.727896	0.731837	0.708819	0.711953	0.714954	0.685845	0.781636	0.723177	0.735246	0.697788	0.736464	0.733997	0.73242	0.71273	0.745547	0.733629	0.761911	0.720003	0.708365	0.701297	0.696202	0.703234	0.67825	0.72633	0.736806	0.756104	0.724269	0.753346
475	0.653754	0.690909	0.671723	0.702849	0.700991	0.709031	0.675421	0.695736	0.66758	0.62724	0.705744	0.681768	0.705059	0.711761	0.745947	0.713571	0.699017	0.722669	0.709396	0.69457	0.677719	0.696796	0.703187	0.703353	0.685001	0.706218	0.722192	0.694192	0.691695	0.724317	0.711746	0.688897	0.726076	0.732421	0.714492	0.71948	0.678341	0.712825	0.659772	0.692585	0.723959	0.683808	0.711147	0.67554	0.743019	0.736498	0.709913	0.738883
476	0.675719	0.68495	0.607346	0.698425	0.706176	0.712593	0.644621	0.647507	0.679739	0.672254	0.676547	0.696666	0.69112	0.703943	0.692782	0.72783	0.701893	0.68095	0.69262	0.67941	0.688061	0.702911	0.697555	0.670328	0.671948	0.690883	0.677513	0.696381	0.70135	0.695741	0.697817	0.67135	0.658208	0.683611	0.706424	0.684454	0.702292	0.654659	0.64365	0.723364	0.657122	0.673409	0.719109	0.665622	0.742609	0.662269	0.687489	0.711325
477	0.64377	0.687242	0.685353	0.701699	0.677655	0.691218	0.646678	0.652976	0.649167	0.678974	0.641742	0.665771	0.690339	0.676818	0.701835	0.681676	0.692667	0.683777	0.640337	0.692758	0.64805	0.710127	0.673493	0.651322	0.662743	0.656965	0.694958	0.706576	0.724781	0.675037	0.690473	0.67053	0.680771	0.677676	0.70749	0.70717	0.714139	0.683099	0.71057	0.672791	0.650548	0.672952	0.697136	0.665394	0.653513	0.670715	0.634277	0.690459
478	0.647464	0.632773	0.63399	0.609696	0.658209	0.660646	0.626104	0.59765	0.640593	0.668642	0.642825	0.681646	0.665285	0.690755	0.648918	0.680363	0.666127	0.686667	0.676296	0.703386	0.665307	0.688478	0.669461	0.624151	0.662819	0.633738	0.671552	0.68325	0.683592	0.632685	0.66378	0.661619	0.66138	0.643042	0.68397	0.707297	0.665465	0.641928	0.675894	0.671181	0.707012	0.625586	0.624553	0.664482	0.659999	0.640691	0.627039	0.704058
479	0.622704	0.632544	0.602572	0.642693	0.678118	0.663546	0.6445	0.589679	0.640242	0.624783	0.604513	0.629625	0.633922	0.630591	0.678298	0.662977	0.6581	0.669138	0.63951	0.636978	0.619917	0.635091	0.648854	0.635424	0.646371	0.637544	0.651373	0.622184	0.653477	0.629694	0.640784	0.649265	0.627207	0.620208	0.666996	0.64651	0.687226	0.652289	0.616654	0.65366	0.655296	0.582848	0.61943	0.651314	0.656926	0.654686	0.633802	0.618147
480	0.591454	0.675783	0.617049	0.676398	0.646912	0.617067	0.616423	0.615801	0.607632	0.593786	0.624211	0.641226	0.579007	0.652685	0.643898	0.629206	0.635394	0.642561	0.618972	0.582434	0.597045	0.680651	0.638103	0.606301	0.619662	0.650025	0.653615	0.646365	0.661715	0.63733	0.637188	0.646094	0.632414	0.648558	0.603745	0.643782	0.63778	0.631433	0.576882	0.648357	0.594449	0.652668	0.603691	0.64379	0.695228	0.587608	0.575666	0.670672
481	0.633586	0.605806	0.6286	0.646939	0.620891	0.605302	0.615999	0.610449	0.572282	0.621749	0.625677	0.63854	0.593848	0.610061	0.619537	0.61551	0.630841	0.637346	0.596178	0.61638	0.621572	0.651663	0.648279	0.596979	0.585257	0.626574	0.627201	0.613217	0.613842	0.634653	0.625133	0.613185	0.621761	0.642483	0.62597	0.61948	0.649112	0.607327	0.62076	0.650346	0.608473	0.580334	0.61622	0.596135	0.615348	0.633909	0.619268	0.633472
482	0.583367	0.61505	0.632065	0.603946	0.66358	0.610522	0.579269	0.60434	0.566097	0.588584	0.568432	0.599646	0.588981	0.605031	0.610156	0.604878	0.61826	0.602538	0.632739	0.603774	0.594681	0.634173	0.603865	0.61295	0.617851	0.618738	0.602264	0.6011	0.625928	0.617728	0.635567	0.60258	0.600275	0.585643	0.622393	0.643401	0.60076	0.611931	0.638175	0.610948	0.616435	0.54908	0.589372	0.593114	0.640131	0.60746	0.624132	0.649374
483	0.551218	0.599236	0.572001	0.587491	0.587091	0.587904	0.59482	0.564431	0.559772	0.583743	0.543061	0.631884	0.576244	0.607818	0.589252	0.557849	0.582075	0.569992	0.577146	0.60295	0.611643	0.616438	0.558556	0.557089	0.618078	0.583982	0.594334	0.597683	0.578461	0.581123	0.589779	0.595036	0.593393	0.62363	0.576267	0.596954	0.591617	0.595138	0.569125	0.579316	0.569759	0.578277	0.54697	0.55002	0.585922	0.570715	0.560717	0.608649
484	0.534645	0.593583	0.562375	0.582183	0.584684	0.563712	0.548167	0.543138	0.57179	0.549277	0.566584	0.552143	0.580209	0.597145	0.607028	0.574171	0.568116	0.559626	0.553976	0.586471	0.579433	0.573386	0.585115	0.517127	0.618606	0.56249	0.587772	0.592773	0.553747	0.566795	0.569924	0.550757	0.583039	0.567069	0.542244	0.555013	0.583312	0.570287	0.59019	0.581494	0.572827	0.573477	0.555178	0.558114	0.564006	0.57164	0.5692	0.544251
485	0.554213	0.586937	0.575774	0.559006	0.56709	0.545733	0.529832	0.527547	0.540867	0.541402	0.576592	0.513372	0.526196	0.539429	0.573368	0.580175	0.540978	0.548882	0.575792	0.573947	0.539066	0.565619	0.579099	0.541046	0.559001	0.563777	0.600897	0.569553	0.553545	0.568606	0.548448	0.57317	0.557364	0.544096	0.554042	0.54467	0.518027	0.571167	0.56943	0.575433	0.525639	0.51017	0.553142	0.543237	0.564962	0.592848	0.534437	0.56742
486	0.547324	0.558594	0.520484	0.562898	0.537272	0.559901	0.51773	0.523649	0.5415	0.492413	0.508383	0.543534	0.541456	0.552549	0.547445	0.583365	0.557992	0.541593	0.588656	0.542721	0.529965	0.560543	0.518687	0.541408	0.521805	0.531203	0.548671	0.562133	0.536664	0.534992	0.560047	0.543049	0.533844	0.57887	0.540113	0.563896	0.556335	0.572319	0.52943	0.507056	0.549379	0.539367	0.521911	0.540557	0.51956	0.574168	0.511123	0.578141
487	0.547125	0.556379	0.524873	0.547417	0.544495	0.511185	0.532131	0.50829	0.52653	0.55354	0.552623	0.544999	0.508472	0.533583	0.563904	0.504253	0.525222	0.538829	0.531257	0.51652	0.538948	0.579379	0.55926	0.539962	0.537574	0.531874	0.549984	0.568538	0.509588	0.520192	0.517196	0.528235	0.514573	0.576287	0.509286	0.507487	0.522985	0.5927	0.54692	0.54418	0.514974	0.522283	0.50179	0.528701	0.541954	0.516461	0.50525	0.56375
488	0.535843	0.547517	0.506546	0.541755	0.565886	0.511848	0.513796	0.469079	0.531872	0.479335	0.495378	0.515264	0.512677	0.520394	0.534853	0.523577	0.536844	0.497927	0.508237	0.548818	0.489007	0.527764	0.540381	0.533531	0.503622	0.547266	0.504922	0.528504	0.527752	0.514996	0.529605	0.516318	0.50398	0.524754	0.523443	0.519987	0.540755	0.527018	0.518403	0.556871	0.479985	0.536167	0.527095	0.493245	0.511914	0.511282	0.523521	0.530508
489	0.492412	0.523835	0.502926	0.517516	0.496435	0.46628	0.48699	0.495608	0.486893	0.546387	0.475171	0.487666	0.517724	0.542692	0.483911	0.5399	0.51947	0.536504	0.53404	0.499876	0.520154	0.515227	0.533278	0.469215	0.518032	0.526557	0.510828	0.559411	0.505199	0.503739	0.503267	0.516044	0.493866	0.48572	0.469935	0.505076	0.508821	0.50799	0.496578	0.512549	0.503871	0.491315	0.52296	0.534743	0.493616	0.472195	0.479919	0.511944
490	0.483127	0.467685	0.453565	0.489473	0.507454	0.506462	0.498911	0.4984	0.483871	0.511272	0.487346	0.495115	0.534907	0.505642	0.471648	0.522326	0.483585	0.544295	0.491537	0.469144	0.475059	0.516756	0.481761	0.450932	0.50845	0.511614	0.530351	0.489591	0.50081	0.521215	0.488274	0.486033	0.510144	0.521751	0.514766	0.506599	0.532192	0.51571	0.526768	0.490577	0.479474	0.479202	0.460807	0.475175	0.525841	0.479963	0.472445	0.513887
491	0.4377	0.486173	0.493223	0.513889	0.506991	0.477962	0.4905	0.443016	0.485347	0.492702	0.472111	0.482721	0.494893	0.4569	0.477821	0.526391	0.468907	0.48467	0.493418	0.471451	0.48682	0.49309	0.463138	0.502457	0.504829	0.494823	0.528328	0.481531	0.516003	0.460993	0.496733	0.509485	0.462565	0.485371	0.511646	0.484264	0.497425	0.477587	0.458935	0.504214	0.435793	0.462576	0.482286	0.487659	0.495596	0.495993	0.452928	0.519499
492	0.440994	0.490833	0.46758	0.475584	0.465136	0.431566	0.436887	0.461109	0.459203	0.456431	0.47823	0.481255	0.488344	0.428416	0.492881	0.456723	0.461059	0.478952	0.458286	0.456373	0.46974	0.489114	0.49456	0.450065	0.501434	0.458723	0.484086	0.4692	0.494058	0.469181	0.493441	0.450118	0.44862	0.458278	0.461866	0.513452	0.488475	0.464924	0.46981	0.501373	0.442001	0.445949	0.459449	0.4595	0.490271	0.48058	0.483479	0.498057
493	0.451777	0.453705	0.463576	0.471161	0.494398	0.460149	0.45141	0.475013	0.44072	0.464884	0.458023	0.458359	0.460827	0.472332	0.464818	0.471982	0.441529	0.475622	0.440457	0.460822	0.448877	0.443004	0.455075	0.409597	0.482194	0.473331	0.470032	0.479342	0.452735	0.450051	0.460416	0.482042	0.463403	0.476922	0.435074	0.469099	0.490922	0.456189	0.454297	0.460366	0.460555	0.45949	0.437539	0.463433	0.505086	0.440814	0.432995	0.46906
494	0.420228	0.468296	0.452256	0.460456	0.433373	0.451947	0.438945	0.424923	0.432989	0.457153	0.435392	0.452558	0.444064	0.463766	0.431487	0.486429	0.436197	0.445903	0.47115	0.427206	0.461761	0.462206	0.437284	0.466036	0.45722	0.442995	0.450727	0.451906	0.444632	0.444226	0.466191	0.452632	0.500569	0.438726	0.472675	0.450571	0.478303	0.455715	0.460913	0.450895	0.405478	0.41641	0.439143	0.445306	0.450741	0.461899	0.425876	0.456181
495	0.394269	0.442628	0.43493	0.460103	0.471062	0.409693	0.422244	0.428704	0.429475	0.456286	0.410786	0.44108	0.439918	0.468185	0.417743	0.457724	0.458543	0.445527	0.440683	0.442696	0.447636	0.454929	0.453795	0.448331	0.450279	0.438294	0.44154	0.47219	0.460432	0.436196	0.464772	0.450446	0.426237	0.458208	0.431877	0.46269	0.45358	0.417592	0.443042	0.45724	0.433747	0.42818	0.428466	0.424101	0.439612	0.45037	0.440944	0.421284
496	0.437001	0.450802	0.41306	0.432059	0.449393	0.408699	0.40639	0.403456	0.405369	0.446026	0.460764	0.45323	0.446047	0.42121	0.439552	0.424578	0.442068	0.413106	0.430527	0.444509	0.426537	0.425453	0.44106	0.427302	0.456315	0.426764	0.439079	0.445287	0.437542	0.439817	0.45601	0.422347	0.433659	0.429579	0.418709	0.429061	0.437741	0.433573	0.448973	0.446728	0.410153	0.400526	0.408283	0.417488	0.423773	0.425647	0.425461	0.438408
497	0.463758	0.42139	0.424534	0.421975	0.445782	0.433886	0.386119	0.424167	0.407056	0.419003	0.43093	0.402735	0.434271	0.426513	0.414122	0.413383	0.422418	0.413043	0.434514	0.444591	0.415307	0.444349	0.416293	0.426579	0.444998	0.417753	0.428251	0.42196	0.441323	0.420373	0.434281	0.431969	0.466515	0.415194	0.428604	0.431282	0.419779	0.428088	0.424867	0.422578	0.381885	0.400983	0.378534	0.40301	0.367857	0.415536	0.389927	0.41121
498	0.398962	0.364477	0.386416	0.442233	0.364571	0.435957	0.381278	0.390366	0.391946	0.394942	0.395359	0.395897	0.405371	0.401835	0.409431	0.439775	0.41445	0.410467	0.407132	0.397792	0.430437	0.43218	0.402278	0.425929	0.42191	0.401131	0.44072	0.397352	0.44524	0.414075	0.43965	0.424698	0.417799	0.428113	0.453798	0.388071	0.429951	0.41529	0.41346	0.418695	0.416947	0.390584	0.393408	0.391324	0.398716	0.425771	0.399063	0.408692
499	0.41853	0.434989	0.402048	0.417463	0.420131	0.443579	0.399552	0.38705	0.392719	0.402168	0.375343	0.40646	0.414083	0.40639	0.396346	0.432083	0.378385	0.422091	0.419619	0.421027	0.426655	0.446184	0.427493	0.414294	0.446959	0.421671	0.435688	0.39479	0.416678	0.412186	0.417768	0.413164	0.431863	0.400601	0.415056	0.427602	0.418877	0.421384	0.41962	0.424093	0.371366	0.377843	0.372115	0.355355	0.396327	0.403083	0.380851	0.425673
500	0.41873	0.376776	0.401586	0.420382	0.438837	0.404805	0.379644	0.349002	0.404456	0.386344	0.40218	0.384907	0.421593	0.404827	0.403094	0.413634	0.386712	0.360518	0.446024	0.377688	0.397813	0.416463	0.412262	0.411692	0.408556	0.426149	0.412283	0.380058	0.437205	0.413446	0.41949	0.41054	0.390149	0.420222	0.400746	0.409645	0.386106	0.426124	0.431331	0.392746	0.384733	0.358131	0.38162	0.364932	0.376323	0.397472	0.344842	0.399338
501	0.379293	0.404889	0.392885	0.420382	0.412075	0.387075	0.384788	0.369888	0.356385	0.375795	0.409766	0.40878	0.38945	0.39327	0.388857	0.390432	0.383058	0.392121	0.403671	0.413446	0.427778	0.411632	0.399206	0.409597	0.388411	0.417921	0.41354	0.380004	0.407427	0.344722	0.408398	0.412453	0.394697	0.399763	0.384914	0.41948	0.396343	0.389017	0.414144	0.438299	0.363988	0.367444	0.354462	0.360828	0.399809	0.343527	0.353147	0.368326
502	0.400459	0.41505	0.373402	0.404016	0.373461	0.368848	0.370144	0.402525	0.385129	0.382587	0.391534	0.402003	0.37479	0.38722	0.340795	0.406567	0.372574	0.423725	0.392613	0.395402	0.393617	0.425636	0.424037	0.3864	0.383205	0.386243	0.409658	0.41027	0.387373	0.380697	0.432913	0.372	0.413609	0.420362	0.408053	0.408566	0.400785	0.409534	0.402662	0.361871	0.344047	0.340361	0.364585	0.339053	0.323343	0.363009	0.369817	0.343143
503	0.393071	0.394882	0.388341	0.394993	0.408279	0.371831	0.374743	0.35098	0.353011	0.381431	0.360872	0.389974	0.377373	0.39395	0.372809	0.376485	0.373233	0.383576	0.399609	0.390624	0.402778	0.395059	0.409126	0.368045	0.388034	0.435048	0.418298	0.385823	0.39865	0.405259	0.409462	0.406713	0.375785	0.411703	0.401659	0.400444	0.393253	0.399783	0.389582	0.42021	0.320234	0.327563	0.339588	0.339965	0.34362	0.349753	0.357952	0.354871
504	0.411442	0.373186	0.360311	0.360315	0.399296	0.363132	0.355319	0.354878	0.364256	0.374133	0.367565	0.375443	0.370163	0.349286	0.408361	0.378299	0.383297	0.395765	0.377266	0.366565	0.401359	0.390961	0.385703	0.373392	0.425607	0.37253	0.421361	0.400662	0.402768	0.36456	0.404548	0.400918	0.396553	0.37644	0.391384	0.403617	0.401429	0.36227	0.414221	0.342551	0.304894	0.304994	0.329466	0.327367	0.354134	0.351356	0.338732	0.342639
505	0.383786	0.379144	0.359233	0.371904	0.371331	0.404474	0.354109	0.357031	0.35772	0.359176	0.38465	0.360728	0.354542	0.395989	0.400049	0.39531	0.385035	0.373335	0.370195	0.36261	0.405378	0.407595	0.385063	0.357205	0.388939	0.394414	0.422126	0.40648	0.409858	0.421475	0.399027	0.401957	0.400682	0.40479	0.413914	0.396827	0.412632	0.415561	0.428213	0.425798	0.342586	0.293624	0.309653	0.316708	0.354612	0.303822	0.306579	0.349403
506	0.371406	0.398854	0.350377	0.362792	0.383276	0.364872	0.387208	0.365641	0.348092	0.338801	0.401925	0.394309	0.372086	0.366553	0.383096	0.402877	0.367601	0.368623	0.368766	0.369037	0.39669	0.425086	0.406822	0.391458	0.406066	0.384228	0.394619	0.423882	0.396286	0.364166	0.418427	0.398294	0.415345	0.413798	0.393667	0.382551	0.35385	0.408315	0.383574	0.390094	0.305625	0.313107	0.323293	0.30297	0.345327	0.316708	0.309426	0.324651
507	0.379293	0.360275	0.348067	0.371904	0.365404	0.368351	0.346847	0.350689	0.331647	0.365751	0.387008	0.370619	0.36794	0.344528	0.390667	0.424578	0.403307	0.373649	0.37674	0.381725	0.428132	0.436766	0.436004	0.409308	0.386978	0.423854	0.42929	0.383741	0.395611	0.388806	0.401915	0.432953	0.388892	0.379443	0.407444	0.40901	0.420744	0.407367	0.395285	0.405815	0.264865	0.271569	0.299222	0.312831	0.327303	0.324414	0.291214	0.316808
508	0.395867	0.384263	0.394194	0.36173	0.375405	0.395609	0.349086	0.355169	0.369457	0.360477	0.420539	0.395286	0.347573	0.379606	0.386553	0.387117	0.380362	0.378424	0.347927	0.351075	0.436052	0.395793	0.432036	0.367828	0.39241	0.424917	0.432024	0.418224	0.395949	0.378257	0.439143	0.429235	0.399306	0.399064	0.403182	0.44283	0.406001	0.431609	0.407985	0.408561	0.272389	0.273112	0.260153	0.281024	0.315491	0.279778	0.293113	0.314074
509	0.404553	0.396791	0.378099	0.369427	0.37559	0.381027	0.33057	0.358601	0.374517	0.383598	0.378339	0.36372	0.354482	0.352821	0.36211	0.383365	0.366703	0.391933	0.373279	0.362775	0.445272	0.440619	0.417637	0.386761	0.406971	0.40863	0.402166	0.408775	0.426671	0.425411	0.428253	0.422402	0.402956	0.397319	0.392221	0.432043	0.43008	0.421587	0.427376	0.417653	0.286852	0.283968	0.268671	0.289118	0.280808	0.292478	0.258706	0.319686
510	0.398163	0.393506	0.384337	0.375442	0.380498	0.405385	0.365787	0.366106	0.355542	0.383381	0.371454	0.393882	0.385064	0.36533	0.37141	0.379112	0.378385	0.385712	0.415181	0.332372	0.448345	0.441292	0.416421	0.386978	0.405161	0.437455	0.425243	0.444272	0.420797	0.404708	0.433267	0.427431	0.437608	0.427973	0.436368	0.470431	0.447721	0.418879	0.46251	0.451558	0.254419	0.254771	0.249846	0.278231	0.31317	0.274353	0.265528	0.314794
511	0.403454	0.371581	0.368705	0.376504	0.400315	0.438442	0.388237	0.399558	0.372127	0.384827	0.384331	0.368421	0.37515	0.407682	0.41083	0.422952	0.386832	0.400352	0.391334	0.350251	0.490071	0.466304	0.500512	0.417835	0.431794	0.447977	0.439188	0.423775	0.436935	0.407148	0.458846	0.421582	0.446286	0.40898	0.413914	0.459201	0.431046	0.422603	0.431103	0.440951	0.26618	0.265684	0.255462	0.286439	0.278009	0.260111	0.262502	0.266441
512	0.403355	0.397403	0.403126	0.381104	0.447634	0.403148	0.399371	0.390715	0.353363	0.35289	0.385861	0.400598	0.365537	0.391502	0.389351	0.395685	0.4081	0.364288	0.397051	0.35536	0.442494	0.497248	0.430628	0.423255	0.421609	0.443443	0.427321	0.463489	0.417083	0.417933	0.497695	0.459848	0.448082	0.450248	0.402344	0.457678	0.462465	0.456392	0.446464	0.427029	0.243682	0.264427	0.257808	0.274411	0.267017	0.271517	0.24079	0.242841
513	0.440695	0.406646	0.388957	0.388977	0.432633	0.444408	0.373775	0.381174	0.37522	0.37854	0.420476	0.409696	0.408435	0.36601	0.380627	0.434397	0.400072	0.415745	0.397051	0.377276	0.472695	0.481103	0.49616	0.454835	0.45888	0.516819	0.459423	0.457724	0.456178	0.442651	0.484121	0.491117	0.474535	0.40898	0.449307	0.478744	0.469289	0.48104	0.462738	0.427976	0.237692	0.247	0.233428	0.271903	0.253909	0.266153	0.257697	0.269032
514	0.454872	0.383728	0.393886	0.392251	0.403093	0.426512	0.397858	0.375531	0.377469	0.424783	0.444954	0.410062	0.420692	0.40605	0.423669	0.426829	0.418943	0.421149	0.385466	0.397462	0.492967	0.525685	0.475554	0.463289	0.491097	0.483573	0.45904	0.51596	0.504997	0.454145	0.513752	0.496747	0.490753	0.493401	0.464302	0.560343	0.49163	0.454564	0.471483	0.44758	0.230314	0.234945	0.233058	0.252693	0.212125	0.242047	0.22068	0.256943
515	0.471346	0.438197	0.422994	0.421267	0.436429	0.444242	0.404151	0.418814	0.378382	0.409249	0.433671	0.425327	0.418229	0.393202	0.393136	0.465791	0.431045	0.430322	0.422779	0.39738	0.558097	0.558097	0.529182	0.483307	0.495926	0.532378	0.506016	0.501868	0.486226	0.473431	0.546573	0.490953	0.533126	0.516794	0.488659	0.52868	0.528522	0.49614	0.512395	0.45904	0.227173	0.227174	0.212134	0.245283	0.228579	0.237238	0.235748	0.23802
516	0.479133	0.432773	0.429231	0.474876	0.408742	0.48691	0.410989	0.423992	0.391946	0.408598	0.478039	0.410734	0.430906	0.419171	0.420788	0.443965	0.441589	0.447914	0.406304	0.40529	0.568499	0.562989	0.573915	0.505781	0.508375	0.559915	0.535054	0.523967	0.468332	0.498859	0.556096	0.52747	0.528697	0.487606	0.507003	0.527157	0.535797	0.506636	0.530875	0.486883	0.226443	0.236373	0.221331	0.211081	0.227214	0.22873	0.219078	0.240754
517	0.539237	0.474332	0.395888	0.434006	0.454394	0.470423	0.438703	0.430217	0.402207	0.417124	0.446803	0.449261	0.440159	0.427532	0.406386	0.480363	0.446441	0.445903	0.43805	0.403642	0.617021	0.602862	0.564508	0.521607	0.477516	0.564448	0.534179	0.506459	0.514585	0.496025	0.571392	0.532663	0.525346	0.546959	0.465596	0.569289	0.554597	0.522007	0.521065	0.502699	0.216947	0.213176	0.213554	0.225503	0.246672	0.227189	0.217476	0.220104
518	0.528754	0.442628	0.443324	0.456122	0.469303	0.504391	0.420247	0.397289	0.39546	0.435043	0.481481	0.478447	0.446708	0.444528	0.431323	0.520575	0.461838	0.486492	0.457083	0.414682	0.61448	0.602495	0.58793	0.527894	0.548061	0.590138	0.552827	0.580495	0.53815	0.510273	0.605683	0.571202	0.569094	0.539837	0.503577	0.595876	0.590973	0.511918	0.584335	0.520409	0.209496	0.205119	0.238304	0.219974	0.222571	0.218742	0.201637	0.237732
519	0.567592	0.459587	0.463037	0.475495	0.497361	0.527672	0.455646	0.453779	0.459484	0.423194	0.544081	0.468189	0.451154	0.453433	0.461855	0.515635	0.476576	0.520483	0.453472	0.44179	0.663002	0.607021	0.606041	0.557884	0.589558	0.58622	0.598053	0.623305	0.53896	0.513028	0.633338	0.622752	0.579867	0.580337	0.517278	0.595051	0.623036	0.569068	0.57384	0.538403	0.20599	0.185922	0.202753	0.209656	0.219431	0.195869	0.190247	0.207728
520	0.585962	0.505653	0.473125	0.447718	0.517918	0.56396	0.45377	0.456164	0.436152	0.486633	0.555301	0.491879	0.473804	0.492454	0.469756	0.528455	0.475018	0.490701	0.43978	0.455467	0.673759	0.668664	0.636695	0.556294	0.569488	0.627022	0.615061	0.595388	0.564686	0.586633	0.641696	0.607008	0.587588	0.606103	0.598417	0.631789	0.624582	0.582882	0.600456	0.556682	0.185172	0.188836	0.189174	0.190959	0.202772	0.20148	0.193391	0.193553
521	0.633686	0.509091	0.50308	0.48443	0.545513	0.552361	0.464117	0.456455	0.460328	0.468931	0.54389	0.518745	0.476328	0.499048	0.509752	0.524015	0.488138	0.517718	0.459114	0.450029	0.680319	0.683158	0.684884	0.626463	0.56896	0.648794	0.648802	0.613697	0.604186	0.608833	0.659525	0.660526	0.642827	0.633196	0.606866	0.665292	0.654198	0.608613	0.579848	0.550904	0.200219	0.177923	0.213677	0.187254	0.213764	0.203761	0.181052	0.220463
522	0.640076	0.5055	0.488911	0.499469	0.557644	0.569925	0.487111	0.50765	0.47101	0.487572	0.55734	0.531994	0.4851	0.475051	0.469673	0.538524	0.515576	0.491832	0.491838	0.474417	0.733747	0.701321	0.691348	0.604567	0.611891	0.704259	0.647599	0.61295	0.632816	0.599386	0.673606	0.658886	0.677778	0.623211	0.58327	0.706155	0.706413	0.625068	0.626236	0.572308	0.172316	0.169124	0.191581	0.17078	0.216358	0.176141	0.191671	0.190099
523	0.698682	0.547976	0.549515	0.490623	0.550144	0.592378	0.472286	0.466519	0.465388	0.492341	0.594951	0.565026	0.51454	0.489463	0.471648	0.595184	0.538462	0.540525	0.478974	0.467167	0.793144	0.710066	0.674197	0.652479	0.673985	0.691554	0.702887	0.630565	0.606887	0.627647	0.693461	0.632264	0.671315	0.63557	0.614477	0.710343	0.700361	0.677614	0.654449	0.65707	0.176333	0.187521	0.186212	0.172376	0.220455	0.197287	0.171442	0.172039
524	0.697284	0.539801	0.519097	0.488853	0.555422	0.589561	0.514341	0.509919	0.491531	0.520231	0.614394	0.560386	0.486602	0.542624	0.53831	0.594684	0.518991	0.55372	0.527044	0.495262	0.761052	0.730369	0.75528	0.624946	0.680021	0.741815	0.69638	0.681381	0.664011	0.644808	0.734438	0.714809	0.706386	0.687871	0.65185	0.731409	0.721092	0.644637	0.670722	0.635856	0.161505	0.157525	0.169917	0.185886	0.189186	0.163009	0.172273	0.187869
525	0.682508	0.528724	0.535115	0.506104	0.573757	0.629577	0.507987	0.525685	0.514513	0.513223	0.644674	0.563072	0.513278	0.545751	0.530327	0.627955	0.536305	0.573197	0.518393	0.454972	0.798641	0.761069	0.752656	0.690707	0.690358	0.73174	0.736465	0.686239	0.639298	0.610171	0.763309	0.71869	0.717158	0.701487	0.616152	0.737817	0.728947	0.709168	0.678935	0.680083	0.147042	0.167467	0.183372	0.177393	0.163651	0.180271	0.159874	0.172399
526	0.695387	0.54492	0.542199	0.503627	0.616631	0.585584	0.532434	0.525569	0.495467	0.517775	0.667368	0.576383	0.503425	0.543508	0.528269	0.615697	0.580518	0.569301	0.531107	0.482574	0.836939	0.724376	0.74408	0.676326	0.697073	0.780825	0.793558	0.680901	0.690412	0.640872	0.77045	0.769256	0.738345	0.675162	0.632745	0.765863	0.765001	0.687771	0.643042	0.662468	0.152374	0.170952	0.164301	0.169583	0.151157	0.16418	0.157383	0.160167
527	0.760483	0.539725	0.546666	0.538924	0.591721	0.67937	0.517851	0.517773	0.524492	0.54552	0.662714	0.595616	0.559962	0.535894	0.532878	0.650532	0.589384	0.55994	0.522004	0.509269	0.857624	0.796416	0.772623	0.693959	0.731628	0.775956	0.749426	0.741593	0.698582	0.672676	0.773591	0.801727	0.711233	0.702255	0.696986	0.809835	0.79069	0.714586	0.716122	0.743063	0.15347	0.162953	0.141464	0.171578	0.167338	0.150801	0.164442	0.154986
528	0.72484	0.569366	0.556753	0.523797	0.579128	0.689975	0.559785	0.523009	0.498489	0.539523	0.657168	0.632556	0.548125	0.530591	0.548268	0.634084	0.566439	0.583375	0.505228	0.455055	0.871749	0.814273	0.789773	0.705882	0.708541	0.830302	0.764683	0.727714	0.721472	0.686373	0.770552	0.781938	0.72853	0.715104	0.678718	0.781916	0.759593	0.72244	0.759087	0.707453	0.150183	0.158439	0.153006	0.143932	0.16843	0.159371	0.168417	0.159807
529	0.715156	0.592055	0.555521	0.54609	0.610242	0.712096	0.574247	0.544767	0.529271	0.560838	0.635239	0.619734	0.553353	0.531815	0.540861	0.676173	0.584591	0.590538	0.545851	0.522534	0.850887	0.861607	0.800077	0.668088	0.721971	0.808642	0.752543	0.759848	0.731803	0.694482	0.797397	0.808342	0.734933	0.751274	0.685949	0.822208	0.791076	0.720274	0.752395	0.681409	0.148649	0.156953	0.142884	0.160805	0.155595	0.147534	0.14795	0.160671
530	0.732827	0.603667	0.587402	0.544055	0.557922	0.650787	0.578664	0.572983	0.538689	0.572471	0.712628	0.595494	0.525655	0.58015	0.523167	0.637211	0.580637	0.593805	0.536297	0.483398	0.837352	0.831458	0.84353	0.75206	0.728686	0.853529	0.794761	0.731077	0.760162	0.758561	0.817049	0.791286	0.777545	0.74513	0.667453	0.812437	0.814705	0.743229	0.701369	0.726868	0.143974	0.142098	0.145784	0.145015	0.143784	0.148089	0.142315	0.146856
531	0.740715	0.589152	0.578007	0.531405	0.649968	0.635874	0.524507	0.547676	0.569892	0.544292	0.686938	0.603004	0.579007	0.534738	0.560365	0.659099	0.624611	0.615733	0.548409	0.505232	0.893085	0.829318	0.808012	0.715566	0.74619	0.807634	0.804167	0.734066	0.693113	0.721483	0.858026	0.84956	0.764738	0.78961	0.720353	0.800825	0.843678	0.748917	0.783118	0.691922	0.13141	0.134213	0.13449	0.127515	0.128013	0.142725	0.143857	0.151892
532	0.795028	0.603514	0.580856	0.555202	0.628021	0.724524	0.572492	0.552097	0.522806	0.553902	0.689998	0.633655	0.542598	0.587356	0.537898	0.691432	0.57914	0.621073	0.605281	0.573371	0.903605	0.933953	0.830667	0.722576	0.746416	0.900375	0.820737	0.774794	0.734774	0.753759	0.833055	0.800525	0.809683	0.730955	0.684275	0.817957	0.855009	0.782367	0.798403	0.702055	0.138934	0.146555	0.15208	0.125235	0.145491	0.133847	0.148188	0.135055
533	0.699381	0.595951	0.617742	0.545471	0.620983	0.737697	0.585441	0.53732	0.551058	0.534104	0.70313	0.65649	0.549928	0.558804	0.548432	0.728705	0.620896	0.638163	0.53389	0.543792	0.836998	0.821918	0.862025	0.742159	0.767844	0.84838	0.778191	0.780933	0.736259	0.727545	0.870384	0.803695	0.764079	0.785629	0.662734	0.848414	0.857262	0.741468	0.717262	0.66332	0.125274	0.128328	0.138378	0.131505	0.137025	0.131196	0.126416	0.13743
534	0.743211	0.571199	0.584553	0.555379	0.596259	0.707208	0.5498	0.552505	0.502917	0.549061	0.669982	0.610758	0.542117	0.576886	0.537651	0.678174	0.604062	0.639042	0.538855	0.53135	0.933274	0.853107	0.866249	0.736378	0.788366	0.796272	0.827409	0.737162	0.751654	0.713139	0.835283	0.82004	0.805793	0.779904	0.755518	0.847906	0.816379	0.759412	0.724563	0.740885	0.131629	0.127643	0.143748	0.120732	0.13088	0.124044	0.123332	0.141243
535	0.774661	0.582811	0.549053	0.559094	0.627929	0.720133	0.570011	0.538135	0.500738	0.571243	0.709122	0.619978	0.561584	0.546431	0.51181	0.644028	0.607297	0.579668	0.566313	0.552031	0.874291	0.856654	0.858633	0.792889	0.748831	0.903621	0.783824	0.767268	0.692708	0.678186	0.83736	0.783414	0.750973	0.795336	0.718983	0.85	0.83563	0.73815	0.720456	0.70698	0.114317	0.117644	0.123874	0.119364	0.143989	0.131566	0.123272	0.114117
536	0.719549	0.626203	0.605575	0.547682	0.621354	0.690058	0.557727	0.51405	0.559561	0.596243	0.665009	0.587556	0.565008	0.529776	0.516336	0.670732	0.569734	0.585826	0.570601	0.505562	0.85195	0.79501	0.884935	0.70292	0.706579	0.86892	0.753144	0.751148	0.703241	0.674959	0.836246	0.812934	0.77964	0.781998	0.690668	0.835977	0.835823	0.772007	0.784183	0.696183	0.114317	0.105874	0.115973	0.100667	0.113402	0.117078	0.11123	0.112606
537	0.732528	0.572193	0.599954	0.520081	0.556996	0.683927	0.561479	0.52551	0.502284	0.529335	0.672914	0.564599	0.525294	0.522026	0.541025	0.658412	0.523604	0.625848	0.558489	0.529785	0.853783	0.824914	0.840906	0.746495	0.746793	0.828343	0.761293	0.74992	0.733356	0.683067	0.814061	0.79637	0.792806	0.744082	0.678262	0.815355	0.834084	0.759074	0.719696	0.709158	0.111833	0.123015	0.120788	0.114576	0.130539	0.0950062	0.11384	0.116564
538	0.736721	0.544614	0.537117	0.544232	0.640059	0.668766	0.529348	0.533772	0.510436	0.478324	0.675655	0.578825	0.547525	0.543508	0.541025	0.642026	0.585011	0.594496	0.50568	0.542144	0.850946	0.842038	0.803277	0.690851	0.742644	0.82672	0.793011	0.774154	0.763673	0.690231	0.816948	0.799213	0.792148	0.764751	0.674227	0.805013	0.837432	0.763543	0.741217	0.697225	0.108254	0.123015	0.106653	0.10745	0.10794	0.117448	0.095094	0.108865
539	0.677416	0.575707	0.569613	0.590587	0.594777	0.652775	0.529711	0.512653	0.477054	0.51091	0.695735	0.593052	0.522711	0.552481	0.504403	0.635835	0.571232	0.546054	0.509968	0.461564	0.845686	0.81886	0.856905	0.662307	0.701675	0.844126	0.793995	0.754884	0.717218	0.656931	0.791166	0.773192	0.7715	0.707213	0.697823	0.759454	0.795261	0.713367	0.729886	0.701013	0.102995	0.106388	0.112332	0.114747	0.106302	0.112145	0.0998398	0.123831
540	0.741314	0.527807	0.532805	0.553344	0.54468	0.674482	0.503026	0.514108	0.483449	0.496026	0.681966	0.563988	0.478791	0.530523	0.508024	0.622014	0.600767	0.58903	0.497254	0.475818	0.876478	0.816536	0.820683	0.675676	0.701071	0.788996	0.749863	0.766841	0.693585	0.648351	0.806058	0.763789	0.753247	0.7084	0.638758	0.76047	0.782514	0.693459	0.695589	0.646842	0.0921841	0.100503	0.1069	0.102947	0.117908	0.113009	0.104467	0.114261
541	0.708167	0.564248	0.539119	0.471249	0.536994	0.675394	0.522934	0.497237	0.465598	0.472688	0.693632	0.558737	0.544581	0.502515	0.573368	0.57561	0.570093	0.558997	0.484842	0.449782	0.804492	0.755993	0.788878	0.675314	0.738419	0.758661	0.70338	0.684958	0.667657	0.601748	0.77278	0.78079	0.707403	0.722017	0.680469	0.754505	0.821916	0.745057	0.699392	0.633583	0.0997809	0.0885042	0.104493	0.0993559	0.103707	0.112207	0.101204	0.0881422
542	0.710064	0.553552	0.538041	0.487084	0.555607	0.619138	0.499455	0.48787	0.466934	0.4875	0.608083	0.563317	0.542298	0.498912	0.508106	0.593246	0.556314	0.571249	0.481456	0.442613	0.780319	0.794949	0.779278	0.698078	0.699336	0.801869	0.7077	0.687467	0.665429	0.648744	0.759915	0.760236	0.699443	0.726555	0.64812	0.822652	0.774337	0.749797	0.769962	0.634246	0.104383	0.0911324	0.10869	0.0913755	0.0966751	0.101171	0.082399	0.114693
543	0.657947	0.502139	0.520407	0.46143	0.531716	0.615327	0.45849	0.456397	0.457657	0.454913	0.645439	0.499512	0.479512	0.506934	0.470002	0.58424	0.503475	0.526012	0.498909	0.508363	0.790485	0.753669	0.766927	0.613528	0.681756	0.763531	0.685278	0.685759	0.651452	0.631662	0.77587	0.749412	0.684422	0.694924	0.632745	0.731536	0.782578	0.690683	0.687757	0.580358	0.0966399	0.0942749	0.0842489	0.0857322	0.0843859	0.0911221	0.103518	0.0956972
544	0.690695	0.50191	0.492838	0.478149	0.553199	0.56338	0.479608	0.470068	0.430459	0.489523	0.593549	0.546709	0.473143	0.50068	0.458316	0.557598	0.505392	0.560631	0.477018	0.452006	0.765603	0.750917	0.741969	0.651467	0.610759	0.719987	0.65274	0.627469	0.63923	0.613477	0.738439	0.667796	0.696391	0.664828	0.587685	0.685914	0.725792	0.66678	0.624867	0.584809	0.104237	0.0779911	0.0801753	0.0881833	0.0944903	0.0729963	0.089933	0.0824579
545	0.623602	0.455157	0.513245	0.446921	0.520604	0.602071	0.437008	0.466287	0.434676	0.473627	0.570409	0.494993	0.46341	0.46329	0.415933	0.543027	0.489037	0.491581	0.460618	0.454725	0.754965	0.71184	0.661974	0.614756	0.640033	0.716461	0.635131	0.635742	0.620257	0.604031	0.727954	0.652927	0.663714	0.646324	0.591414	0.72703	0.694115	0.623104	0.624259	0.55706	0.0733382	0.0728488	0.0809159	0.0881263	0.0989964	0.0744143	0.0718989	0.0770615
546	0.620507	0.509855	0.464038	0.451433	0.522734	0.57763	0.4597	0.439002	0.402769	0.440029	0.555492	0.46941	0.498979	0.450102	0.419554	0.542401	0.475917	0.496859	0.469796	0.433797	0.769031	0.685788	0.726737	0.605001	0.62849	0.715341	0.692278	0.633447	0.584673	0.591041	0.7432	0.684305	0.645221	0.624537	0.583498	0.708503	0.744206	0.593648	0.645399	0.594848	0.0885318	0.0875328	0.0875818	0.0830531	0.0961289	0.0902589	0.0838821	0.103972
547	0.587859	0.476165	0.43647	0.393666	0.504584	0.536951	0.448082	0.440631	0.404877	0.452168	0.543635	0.509037	0.431627	0.449762	0.452062	0.54384	0.466211	0.487308	0.445422	0.409656	0.702009	0.695572	0.686804	0.595028	0.550702	0.68898	0.641912	0.616259	0.582512	0.553255	0.675733	0.663041	0.65743	0.634243	0.561425	0.685914	0.723023	0.648497	0.596046	0.524481	0.0897736	0.0750771	0.0717195	0.0798609	0.0908719	0.0917386	0.0857804	0.0864153
548	0.580172	0.434377	0.421454	0.423921	0.486897	0.534217	0.444391	0.414451	0.365591	0.428685	0.544209	0.474539	0.386506	0.417403	0.437906	0.490119	0.457884	0.456082	0.398405	0.380819	0.710816	0.657962	0.649494	0.542925	0.595745	0.6587	0.593569	0.617594	0.596016	0.532315	0.668136	0.609304	0.603447	0.61944	0.487137	0.651332	0.678792	0.596966	0.5327	0.537267	0.0734112	0.0735345	0.0711641	0.0904064	0.088414	0.0813194	0.0612802	0.0946899
549	0.563399	0.405577	0.440089	0.383493	0.425595	0.544242	0.429445	0.384316	0.389486	0.378974	0.535794	0.468922	0.415765	0.398165	0.433791	0.48743	0.430446	0.449422	0.414203	0.358243	0.656974	0.664445	0.667285	0.514164	0.565414	0.644652	0.569725	0.577933	0.56158	0.526175	0.63734	0.598754	0.584116	0.562251	0.508144	0.60901	0.598828	0.514288	0.545323	0.532721	0.0704894	0.0692492	0.0776447	0.0840221	0.0638356	0.074476	0.0771193	0.0736797
550	0.583766	0.412529	0.409672	0.38827	0.474211	0.502734	0.421155	0.400663	0.390822	0.37565	0.466628	0.415313	0.361151	0.382257	0.389351	0.436335	0.397855	0.446532	0.414128	0.400923	0.643676	0.62445	0.626904	0.525509	0.533877	0.592937	0.573772	0.530746	0.535179	0.533732	0.637694	0.608921	0.593453	0.539208	0.499467	0.593972	0.605782	0.56162	0.558631	0.546927	0.0694668	0.0806194	0.0652389	0.081286	0.0857514	0.0790382	0.0771193	0.0713052
551	0.515076	0.420015	0.408902	0.369161	0.396703	0.504888	0.388418	0.39182	0.378593	0.420592	0.460891	0.407681	0.390111	0.378178	0.356349	0.444278	0.409837	0.389796	0.381479	0.407267	0.617612	0.5784	0.581595	0.538373	0.537272	0.616836	0.560812	0.546546	0.497097	0.474297	0.60467	0.565462	0.563888	0.539278	0.523291	0.570749	0.557945	0.554171	0.579011	0.500237	0.0655223	0.0648497	0.0734477	0.0660092	0.0877313	0.0606658	0.0749837	0.0831774
552	0.494509	0.359893	0.400277	0.368011	0.418835	0.463546	0.367663	0.364012	0.345	0.383887	0.502136	0.398034	0.38212	0.360367	0.369105	0.484053	0.403187	0.419326	0.397051	0.330971	0.631147	0.579929	0.566812	0.512646	0.511544	0.596911	0.521382	0.498292	0.473801	0.495552	0.593426	0.555404	0.551918	0.519098	0.473664	0.558693	0.560778	0.545436	0.556274	0.48802	0.0739226	0.067478	0.0538822	0.0784358	0.0677954	0.0738594	0.0689328	0.0743992
553	0.483027	0.39725	0.387802	0.337757	0.390499	0.454681	0.350781	0.332538	0.33762	0.330275	0.428635	0.428746	0.341084	0.371516	0.319562	0.40863	0.390367	0.389419	0.340179	0.30716	0.605437	0.518774	0.526878	0.478971	0.487853	0.565344	0.514328	0.499893	0.467319	0.460049	0.547333	0.552342	0.524029	0.5221	0.473664	0.552919	0.569019	0.496343	0.49597	0.463207	0.0582177	0.0772483	0.0707937	0.0644132	0.0669079	0.0789149	0.0646022	0.0650453
554	0.509884	0.368144	0.362621	0.319975	0.416057	0.432146	0.346	0.332538	0.33256	0.346965	0.406387	0.390219	0.400505	0.356084	0.360876	0.385366	0.417326	0.386152	0.37847	0.327676	0.576596	0.545316	0.537694	0.44544	0.494492	0.559747	0.501586	0.492153	0.472248	0.442888	0.517753	0.495326	0.499491	0.499825	0.4761	0.534137	0.537278	0.50088	0.456046	0.461786	0.0599708	0.0635927	0.0709789	0.061221	0.0572131	0.0644266	0.0618141	0.0734638
555	0.465555	0.387089	0.341753	0.337845	0.374757	0.425186	0.32821	0.316074	0.304941	0.305275	0.397654	0.369154	0.341324	0.323114	0.328533	0.393558	0.357237	0.355052	0.331152	0.338552	0.56318	0.523606	0.494432	0.479621	0.455862	0.509431	0.472164	0.429059	0.437677	0.44517	0.530365	0.497021	0.482315	0.45737	0.424418	0.522589	0.524659	0.459846	0.475665	0.420684	0.0544923	0.0571935	0.0566597	0.0466853	0.0632894	0.0594328	0.0541022	0.0695784
556	0.427716	0.312911	0.329971	0.321391	0.371608	0.368517	0.276594	0.315492	0.311266	0.311344	0.390323	0.373061	0.322038	0.3276	0.326311	0.393934	0.339324	0.366801	0.321523	0.314328	0.547104	0.509846	0.512735	0.414222	0.479478	0.490961	0.477907	0.427031	0.455503	0.409667	0.511017	0.467501	0.467832	0.451784	0.401507	0.480457	0.494914	0.427817	0.423042	0.443129	0.0575603	0.0545652	0.060116	0.0630451	0.0579641	0.0641184	0.0634751	0.0621672
557	0.44389	0.322383	0.310565	0.267162	0.372534	0.378542	0.328573	0.291524	0.307963	0.301373	0.407025	0.352912	0.322939	0.343372	0.296766	0.362039	0.301402	0.347826	0.291883	0.293648	0.529196	0.478107	0.486433	0.400491	0.437679	0.451223	0.411408	0.464236	0.420797	0.400299	0.502457	0.482206	0.46849	0.420851	0.37715	0.467195	0.459052	0.455376	0.412091	0.40591	0.0609204	0.0482802	0.0732626	0.0590549	0.0574862	0.0523428	0.0518479	0.0584257
558	0.431609	0.281054	0.343447	0.251504	0.345032	0.390472	0.294869	0.275467	0.252864	0.305708	0.391917	0.338442	0.321437	0.291094	0.295037	0.361789	0.339324	0.317416	0.291281	0.295048	0.491844	0.455785	0.448291	0.412487	0.427795	0.436951	0.453844	0.448489	0.419109	0.338581	0.440207	0.403214	0.451673	0.415264	0.394124	0.484264	0.432076	0.413326	0.405627	0.444644	0.0478451	0.0490801	0.0642513	0.0602519	0.0515464	0.0520345	0.0618734	0.0661966
559	0.377895	0.294576	0.333513	0.299275	0.338828	0.352113	0.296381	0.302694	0.286738	0.280853	0.341939	0.322933	0.261055	0.285792	0.254218	0.343277	0.343757	0.322883	0.30264	0.304688	0.52961	0.454562	0.451875	0.40107	0.418968	0.45251	0.441595	0.421426	0.36023	0.406203	0.435952	0.419013	0.427315	0.408351	0.391232	0.459264	0.442377	0.422129	0.410722	0.390094	0.06355	0.044852	0.0632638	0.0517585	0.0499078	0.0516646	0.0396868	0.0656209
560	0.384984	0.281665	0.313799	0.268224	0.295027	0.34681	0.294566	0.267148	0.246117	0.299855	0.326767	0.313652	0.284787	0.290211	0.269031	0.34359	0.328301	0.30705	0.299932	0.280135	0.451005	0.421661	0.421477	0.351713	0.382073	0.425645	0.425353	0.384755	0.370628	0.371723	0.445677	0.422949	0.422946	0.396062	0.32113	0.394987	0.433621	0.376557	0.357186	0.377971	0.0512783	0.0656496	0.0651154	0.0503335	0.0502492	0.0437731	0.0542208	0.0480645
561	0.424022	0.313216	0.261358	0.289278	0.287064	0.316984	0.275505	0.309966	0.24183	0.308526	0.345127	0.305165	0.252283	0.252685	0.273805	0.330144	0.276659	0.282609	0.275182	0.269012	0.45461	0.408513	0.404262	0.401286	0.388336	0.40863	0.386853	0.385182	0.373599	0.346139	0.393962	0.411742	0.380932	0.38042	0.366342	0.373477	0.397631	0.408992	0.398859	0.348897	0.0542732	0.0457662	0.0486977	0.0550077	0.0566669	0.0476572	0.0436021	0.0572025
562	0.355931	0.248587	0.246265	0.2523	0.291786	0.372659	0.247973	0.243528	0.228477	0.274639	0.303053	0.273721	0.258051	0.27104	0.247469	0.303815	0.256231	0.257728	0.275258	0.234572	0.42565	0.421355	0.396647	0.354965	0.350083	0.421	0.39172	0.402317	0.344362	0.346611	0.416198	0.427322	0.373451	0.350464	0.307886	0.400508	0.392158	0.401205	0.400304	0.323421	0.0351351	0.0464518	0.0598074	0.0493644	0.0556428	0.0489519	0.0475767	0.0521658
563	0.342252	0.271047	0.272139	0.239738	0.283082	0.331732	0.266792	0.258072	0.237051	0.251879	0.328616	0.271706	0.278659	0.28722	0.255123	0.328956	0.280254	0.301897	0.209885	0.218753	0.409397	0.393285	0.395239	0.373464	0.372039	0.400627	0.3699	0.359026	0.336057	0.350468	0.426024	0.415951	0.341014	0.355492	0.313594	0.395431	0.390355	0.375542	0.366692	0.369827	0.0514244	0.0507371	0.0504259	0.0527276	0.0420564	0.0561036	0.0388563	0.0581379
564	0.301717	0.273186	0.268597	0.252123	0.344754	0.316156	0.251059	0.243062	0.20163	0.238295	0.314847	0.294603	0.237863	0.228688	0.274134	0.303377	0.256949	0.264137	0.280373	0.271484	0.433097	0.419092	0.397543	0.320422	0.371737	0.393743	0.348026	0.342959	0.375557	0.358655	0.3774	0.365222	0.355497	0.335242	0.319531	0.379061	0.364795	0.338908	0.336274	0.326451	0.0531045	0.0553651	0.0482657	0.0389329	0.0438998	0.0279285	0.0453224	0.0351849
565	0.319788	0.255615	0.268751	0.21833	0.268266	0.308451	0.228549	0.238466	0.216038	0.225217	0.308408	0.244108	0.243691	0.215908	0.244095	0.272796	0.225797	0.272367	0.258783	0.217187	0.408983	0.396465	0.38212	0.320639	0.341708	0.363016	0.339331	0.324811	0.294868	0.308274	0.363065	0.357022	0.352445	0.337197	0.290531	0.332931	0.358099	0.346831	0.337795	0.27389	0.0520088	0.0474231	0.0326503	0.0420111	0.0628115	0.0467941	0.0330426	0.0413729
566	0.309804	0.26929	0.232789	0.213287	0.252616	0.259072	0.227762	0.192158	0.229742	0.227168	0.273921	0.270973	0.225847	0.225629	0.211917	0.277986	0.268452	0.256723	0.237945	0.221307	0.38747	0.34693	0.358633	0.288336	0.329033	0.361337	0.334682	0.332711	0.293113	0.289774	0.344882	0.33532	0.349572	0.286502	0.280332	0.385152	0.341553	0.291847	0.338631	0.32219	0.0411979	0.0475374	0.0390075	0.041498	0.0462893	0.0389026	0.0422377	0.0528134
567	0.30621	0.236593	0.223856	0.226026	0.267988	0.248633	0.222014	0.216127	0.236067	0.196604	0.256964	0.266821	0.225487	0.199048	0.21381	0.274171	0.251138	0.256911	0.227789	0.196342	0.364421	0.366622	0.366633	0.295057	0.333635	0.34477	0.321175	0.305914	0.305537	0.289538	0.312313	0.308752	0.314621	0.328399	0.276907	0.331345	0.323654	0.309114	0.301293	0.285633	0.0410519	0.0327962	0.0502407	0.0528986	0.0431488	0.0440197	0.0389749	0.0495755
568	0.283746	0.222765	0.218928	0.197718	0.221872	0.257664	0.213421	0.239979	0.189332	0.19646	0.251482	0.223471	0.207102	0.20775	0.212987	0.280863	0.232567	0.227256	0.201459	0.199802	0.359102	0.333415	0.323883	0.3025	0.302248	0.338781	0.336159	0.275328	0.324983	0.311186	0.358709	0.313617	0.310252	0.29167	0.289085	0.335596	0.328097	0.281893	0.311483	0.258926	0.0360117	0.0284539	0.0409209	0.0465143	0.0436267	0.045746	0.0437207	0.0462656
569	0.335863	0.23728	0.231403	0.178786	0.208908	0.257084	0.210396	0.215778	0.230726	0.195737	0.244087	0.247771	0.196587	0.1983	0.204345	0.278612	0.234543	0.214815	0.23155	0.176156	0.339184	0.328767	0.313772	0.295635	0.335597	0.34449	0.291206	0.292783	0.306482	0.296702	0.339006	0.340567	0.302532	0.25927	0.216852	0.302792	0.355073	0.27282	0.276578	0.29624	0.030241	0.0435379	0.0390075	0.0352277	0.0445142	0.0391492	0.027229	0.0344654
570	0.286741	0.227273	0.187664	0.225495	0.257153	0.25435	0.207975	0.201524	0.198398	0.210116	0.232613	0.21187	0.219238	0.194901	0.247469	0.237836	0.228433	0.232408	0.209057	0.169317	0.327305	0.348337	0.35121	0.277063	0.285197	0.329658	0.303511	0.313387	0.287846	0.291506	0.307653	0.316187	0.310551	0.271908	0.256888	0.284645	0.325908	0.281555	0.292091	0.296524	0.0463842	0.0441664	0.0389458	0.0355697	0.0326347	0.0317509	0.0423563	0.0279896
571	0.291134	0.202979	0.229632	0.189225	0.22428	0.239768	0.179293	0.210018	0.193197	0.199566	0.243004	0.220906	0.203256	0.174643	0.20451	0.259412	0.246645	0.221852	0.193184	0.192881	0.334988	0.257461	0.291565	0.293973	0.297872	0.289192	0.282019	0.269617	0.254895	0.256475	0.329079	0.316624	0.274762	0.280637	0.262369	0.293274	0.323526	0.276882	0.33346	0.250781	0.041271	0.0285682	0.0332675	0.0288434	0.0359118	0.0419235	0.0347037	0.0471291
572	0.270966	0.205042	0.193516	0.197629	0.218817	0.234631	0.218807	0.194427	0.189683	0.188512	0.266526	0.241116	0.196047	0.188851	0.185088	0.225328	0.231189	0.213182	0.207478	0.181593	0.302128	0.295254	0.317292	0.248446	0.238419	0.283428	0.274746	0.291982	0.279136	0.249154	0.322443	0.275679	0.27961	0.294114	0.244329	0.293147	0.283157	0.262595	0.272015	0.225211	0.0411979	0.0372529	0.0363535	0.0325486	0.0315423	0.0406289	0.0297206	0.0413009
573	0.249101	0.223377	0.198907	0.168436	0.234466	0.256918	0.198536	0.195416	0.14105	0.159176	0.219226	0.214007	0.186614	0.162271	0.207966	0.219325	0.207584	0.173976	0.188671	0.191645	0.334811	0.285103	0.316204	0.233054	0.249736	0.280797	0.265558	0.243514	0.264551	0.23829	0.272755	0.268081	0.266324	0.244327	0.224235	0.269099	0.282385	0.247698	0.254449	0.243584	0.0332359	0.0401668	0.0390692	0.0288434	0.0447873	0.0322441	0.0288901	0.0431717
574	0.233027	0.181207	0.207069	0.151097	0.202982	0.207374	0.191456	0.176857	0.149975	0.19552	0.261172	0.200818	0.174958	0.178994	0.163443	0.214884	0.195183	0.1976	0.172196	0.159759	0.317435	0.290117	0.293101	0.232765	0.227629	0.281916	0.265394	0.246077	0.225523	0.237503	0.281669	0.257968	0.26387	0.287899	0.233673	0.251459	0.27556	0.2349	0.258251	0.200682	0.031775	0.0338818	0.0312307	0.0258223	0.0419881	0.0389026	0.0288901	0.0392862
575	0.223442	0.204431	0.178808	0.174009	0.200759	0.208451	0.186252	0.17133	0.163258	0.16987	0.244279	0.210648	0.193043	0.173555	0.165665	0.254096	0.172658	0.181264	0.180847	0.17838	0.282683	0.241928	0.280878	0.261165	0.227403	0.269883	0.248113	0.263425	0.230993	0.233095	0.297675	0.286011	0.249686	0.217932	0.235348	0.311485	0.281548	0.264423	0.272624	0.225021	0.0351351	0.0359959	0.0279595	0.0309525	0.0327029	0.0294698	0.0296019	0.0347532
576	0.224042	0.1767	0.194594	0.15897	0.193073	0.20406	0.183953	0.165571	0.155598	0.174566	0.195066	0.167053	0.187695	0.198708	0.154473	0.190807	0.178708	0.1785	0.19341	0.17253	0.283156	0.26749	0.274478	0.228935	0.235929	0.249174	0.258941	0.242981	0.267657	0.225459	0.276756	0.260865	0.260698	0.231408	0.197975	0.26618	0.239377	0.257516	0.254905	0.226252	0.0306793	0.0249114	0.0345019	0.0322066	0.0355704	0.0303329	0.0335172	0.0300043
577	0.190994	0.177617	0.185815	0.168613	0.217798	0.186247	0.140506	0.159928	0.15103	0.14711	0.209664	0.177677	0.170091	0.164514	0.173731	0.198499	0.203511	0.190626	0.16535	0.14188	0.282979	0.259051	0.27339	0.196849	0.248831	0.246432	0.238981	0.243194	0.206145	0.238841	0.266677	0.24605	0.229098	0.241045	0.223474	0.222906	0.271053	0.266048	0.254829	0.243205	0.0157049	0.0297109	0.0183311	0.0251952	0.0312692	0.0317509	0.0281189	0.0338178
578	0.225938	0.174484	0.17696	0.185067	0.177239	0.205717	0.152003	0.156321	0.142526	0.157081	0.175241	0.168824	0.186734	0.169816	0.145502	0.191057	0.155643	0.163923	0.178816	0.119552	0.261407	0.243823	0.24472	0.187166	0.206956	0.217608	0.227278	0.205349	0.200068	0.23396	0.2685	0.233969	0.233287	0.211438	0.215406	0.257614	0.235707	0.228196	0.209125	0.194621	0.0164354	0.0324534	0.0341316	0.0295275	0.0302451	0.0257706	0.0210595	0.0436034
579	0.210962	0.171123	0.170106	0.147293	0.153533	0.198426	0.133789	0.165455	0.151592	0.16474	0.183974	0.177494	0.177061	0.131679	0.165172	0.190682	0.184939	0.184657	0.162115	0.114526	0.265012	0.252813	0.268143	0.205015	0.187415	0.238652	0.23477	0.211807	0.243011	0.234039	0.246518	0.212868	0.27548	0.221633	0.208708	0.240673	0.213044	0.200975	0.228517	0.23828	0.0201607	0.0227403	0.020121	0.0222311	0.0328395	0.022688	0.0258646	0.0285653
580	0.188698	0.143468	0.178808	0.152424	0.157885	0.157001	0.166102	0.166095	0.149413	0.170954	0.177408	0.15704	0.132841	0.152209	0.139742	0.201313	0.166607	0.154436	0.161438	0.152838	0.254314	0.228046	0.234801	0.21571	0.219104	0.225947	0.205075	0.221309	0.212897	0.181374	0.238515	0.217187	0.224191	0.198729	0.18907	0.235152	0.255859	0.209101	0.243574	0.204754	0.017458	0.0212547	0.0196889	0.0268483	0.0264218	0.0283601	0.0315003	0.0263347
581	0.21246	0.143468	0.165794	0.122081	0.177053	0.198177	0.161503	0.135785	0.164664	0.12435	0.202078	0.171938	0.14702	0.132223	0.160069	0.157036	0.163731	0.159148	0.116151	0.149625	0.260284	0.232204	0.211634	0.192441	0.202656	0.234343	0.197473	0.232999	0.206145	0.196804	0.24515	0.221779	0.215393	0.183297	0.187928	0.218401	0.196111	0.202668	0.190266	0.195378	0.0345508	0.0286253	0.0270337	0.0261643	0.0331809	0.024106	0.0196358	0.042668
582	0.187101	0.171199	0.15663	0.126858	0.157052	0.175642	0.142684	0.155099	0.12088	0.13172	0.182699	0.169557	0.152067	0.147451	0.130607	0.167292	0.159597	0.144697	0.141428	0.111477	0.228132	0.247248	0.207219	0.178277	0.200392	0.217216	0.21038	0.1872	0.204456	0.177124	0.209796	0.206308	0.253755	0.203757	0.191049	0.229949	0.226178	0.189938	0.207072	0.18695	0.0262966	0.0301108	0.0264165	0.0299835	0.0180242	0.0220099	0.0214154	0.0261908
583	0.207768	0.148205	0.15201	0.129954	0.128993	0.18401	0.137662	0.133748	0.126713	0.15961	0.163256	0.150507	0.137167	0.138885	0.12608	0.180801	0.140726	0.161159	0.136538	0.130675	0.206738	0.214408	0.238513	0.178277	0.217595	0.210276	0.206551	0.182289	0.163538	0.171534	0.206757	0.203958	0.165599	0.189023	0.174836	0.200571	0.213237	0.21269	0.237186	0.183256	0.0240321	0.0265113	0.0290705	0.0215471	0.0273776	0.0243526	0.0169662	0.031947
584	0.182308	0.141788	0.143924	0.108369	0.143439	0.168186	0.130461	0.129909	0.134795	0.135405	0.143813	0.142569	0.141793	0.110537	0.111184	0.171044	0.153726	0.156446	0.126909	0.130922	0.235047	0.204256	0.228657	0.134051	0.171873	0.241059	0.192059	0.186399	0.188724	0.165315	0.223168	0.220959	0.197498	0.169821	0.184655	0.183185	0.195146	0.208965	0.168593	0.186476	0.0258583	0.0141698	0.0228984	0.0277034	0.0224619	0.0276202	0.023907	0.0247518
585	0.153754	0.129259	0.140998	0.122081	0.161496	0.16512	0.0991771	0.117866	0.119263	0.143786	0.169567	0.130602	0.133321	0.13501	0.114641	0.157473	0.145459	0.15475	0.0883924	0.148389	0.19604	0.196184	0.198835	0.151684	0.199487	0.204623	0.195559	0.175189	0.179878	0.174526	0.193284	0.193626	0.186965	0.181482	0.171107	0.187944	0.213108	0.201043	0.173384	0.175964	0.0245435	0.0296537	0.0166646	0.0133957	0.0210965	0.0189889	0.0272884	0.025903
586	0.154153	0.128801	0.129139	0.119161	0.147699	0.137531	0.134455	0.13433	0.111181	0.146171	0.131893	0.13335	0.129056	0.139021	0.116534	0.136085	0.130601	0.139608	0.134958	0.116091	0.243617	0.204134	0.200371	0.151612	0.168477	0.211787	0.171716	0.190509	0.173194	0.132961	0.204629	0.194337	0.182895	0.181971	0.160755	0.217005	0.224054	0.193933	0.16	0.187991	0.0263696	0.0239973	0.020121	0.0145927	0.0273776	0.0277435	0.0256273	0.0168369
587	0.169329	0.152177	0.12783	0.122169	0.132697	0.150787	0.115273	0.122869	0.121794	0.12211	0.144132	0.138234	0.124489	0.127668	0.136532	0.161664	0.155823	0.13144	0.132175	0.123095	0.194917	0.183647	0.203571	0.165848	0.158367	0.172329	0.1762	0.209459	0.15476	0.148154	0.180621	0.178101	0.164283	0.1782	0.159081	0.159835	0.171452	0.195964	0.204867	0.13846	0.0256391	0.0260542	0.0189483	0.0259933	0.0216427	0.0153514	0.020407	0.0225932
588	0.170327	0.13178	0.141845	0.119073	0.161589	0.168103	0.137359	0.112979	0.112376	0.109899	0.167591	0.123703	0.112413	0.106798	0.115628	0.12733	0.0926192	0.142687	0.112766	0.130098	0.197577	0.17478	0.179125	0.157248	0.156707	0.199922	0.1797	0.1793	0.17029	0.174526	0.197083	0.188979	0.17314	0.18218	0.154742	0.193401	0.167203	0.190615	0.195133	0.139975	0.0150475	0.0225117	0.0325886	0.0232001	0.0202772	0.0118372	0.0164323	0.0176284
589	0.201478	0.126127	0.128908	0.11465	0.149458	0.159901	0.127859	0.108034	0.10324	0.111272	0.145981	0.147271	0.126712	0.112712	0.0924204	0.13546	0.113887	0.133828	0.108177	0.111972	0.183156	0.183097	0.195507	0.169027	0.137619	0.204007	0.146724	0.159122	0.163133	0.128552	0.181178	0.170448	0.142977	0.154109	0.140813	0.17665	0.186067	0.185265	0.184106	0.140638	0.0179693	0.0220546	0.0283298	0.0238842	0.0137229	0.024291	0.0272884	0.0237444
590	0.143171	0.0993889	0.121207	0.0967799	0.107973	0.143413	0.119085	0.100937	0.090941	0.100217	0.129853	0.129686	0.113134	0.119986	0.0980166	0.137398	0.117362	0.110392	0.122019	0.119057	0.17896	0.15729	0.165685	0.124295	0.164177	0.181676	0.166794	0.170652	0.117826	0.137369	0.177531	0.148089	0.179245	0.161581	0.124296	0.178744	0.148918	0.138543	0.148517	0.151056	0.019065	0.0203405	0.0212319	0.019552	0.0135864	0.0141184	0.0217121	0.022809
591	0.154752	0.133537	0.110889	0.0966914	0.10751	0.121872	0.105047	0.0912793	0.0786422	0.0865607	0.1412	0.109842	0.0819514	0.110877	0.0942309	0.10444	0.14486	0.122518	0.0932069	0.0959051	0.170626	0.158452	0.16383	0.125452	0.171873	0.171769	0.17188	0.113323	0.125253	0.132646	0.138479	0.162849	0.1574	0.132323	0.143401	0.154315	0.173835	0.131975	0.150722	0.116678	0.0289262	0.0177123	0.0101222	0.0119706	0.0243736	0.0260173	0.0129916	0.0189955
592	0.140475	0.0828113	0.139304	0.0926221	0.119456	0.12908	0.0943362	0.102624	0.0739335	0.0776012	0.118633	0.102393	0.10262	0.12828	0.0969467	0.133146	0.0943566	0.106308	0.109005	0.0775315	0.182683	0.165056	0.172469	0.148793	0.131357	0.147702	0.155091	0.149568	0.133558	0.124852	0.172567	0.149565	0.152852	0.136024	0.14439	0.152602	0.159155	0.153101	0.142814	0.162705	0.0251278	0.0119415	0.0184545	0.0147637	0.0148153	0.0274353	0.0259833	0.0230249
593	0.147065	0.108709	0.124057	0.105538	0.107232	0.123944	0.0836863	0.101751	0.10085	0.115535	0.0978517	0.117291	0.099255	0.0976207	0.0921735	0.127017	0.101366	0.105994	0.111638	0.1095	0.141726	0.15521	0.145719	0.118948	0.132036	0.137236	0.125615	0.151383	0.121945	0.138393	0.14086	0.144591	0.143815	0.12939	0.122241	0.176332	0.150979	0.11227	0.124867	0.129652	0.0260774	0.0125129	0.010616	0.0173288	0.0143374	0.0139951	0.0158984	0.0153979
594	0.141074	0.132238	0.0983367	0.090322	0.117603	0.134466	0.096212	0.0907557	0.099234	0.095159	0.138267	0.142875	0.0913843	0.0790619	0.100979	0.104941	0.116163	0.123649	0.0809449	0.0880778	0.145095	0.139371	0.146743	0.122561	0.150822	0.155538	0.16313	0.113804	0.141391	0.141541	0.164463	0.143224	0.135436	0.150897	0.150708	0.148477	0.152073	0.135699	0.126692	0.127569	0.0165815	0.0179408	0.0199358	0.0159608	0.0217792	0.0162146	0.0228985	0.0240322
595	0.0936502	0.107028	0.10288	0.11235	0.119641	0.12005	0.0831417	0.0908139	0.0930494	0.0916908	0.109007	0.136097	0.070596	0.0845683	0.0822978	0.102627	0.113707	0.0957527	0.0986986	0.0861004	0.177719	0.180651	0.150774	0.130655	0.129018	0.125539	0.153505	0.127949	0.122755	0.133984	0.154283	0.141147	0.152074	0.138119	0.121404	0.133756	0.154391	0.13536	0.147148	0.119803	0.0107378	0.00919895	0.0175287	0.0164738	0.00955827	0.0265105	0.00907635	0.0123759
596	0.111422	0.0780749	0.104497	0.0715676	0.079637	0.0976802	0.0870144	0.0744081	0.0802586	0.107153	0.0989354	0.0747344	0.0978731	0.0853161	0.0873179	0.107317	0.0956147	0.0865795	0.0815467	0.0941748	0.154255	0.148055	0.156278	0.0943055	0.124642	0.137012	0.115389	0.14471	0.119041	0.115406	0.140708	0.126988	0.127835	0.12534	0.124905	0.122145	0.133788	0.129266	0.135361	0.120182	0.0219138	0.0219975	0.0188866	0.0152198	0.0169318	0.0181874	0.0137035	0.0148942
597	0.0921526	0.101833	0.0749268	0.0687367	0.094731	0.0845899	0.0983904	0.0928501	0.0707007	0.0854769	0.0975967	0.125962	0.089702	0.0809653	0.0813925	0.101251	0.119219	0.0894697	0.0830512	0.0724232	0.139835	0.144141	0.142455	0.0993641	0.149389	0.146023	0.112709	0.115085	0.107495	0.0969062	0.149673	0.134532	0.123107	0.15369	0.147739	0.137944	0.143832	0.127844	0.113764	0.127569	0.0151205	0.016341	0.0171584	0.0118566	0.0246467	0.0231196	0.0173815	0.0133832
598	0.103834	0.0904507	0.101263	0.0748408	0.148903	0.097266	0.0878615	0.0841817	0.0964931	0.096604	0.114235	0.0928074	0.110911	0.0842284	0.0807341	0.102502	0.086808	0.0854486	0.103137	0.0973882	0.148168	0.134601	0.132855	0.10529	0.12351	0.11927	0.117522	0.128803	0.117016	0.111391	0.16421	0.12677	0.124783	0.128273	0.109225	0.112754	0.122908	0.116129	0.126616	0.110238	0.00701242	0.0102845	0.00746821	0.0117996	0.0121527	0.0197904	0.0162544	0.012232
599	0.109026	0.117494	0.0941013	0.0799717	0.109547	0.100994	0.0748517	0.0810402	0.0694357	0.0912572	0.10684	0.109537	0.0740207	0.0817811	0.087071	0.0982489	0.0911215	0.0753958	0.0700369	0.0512483	0.14279	0.134051	0.133943	0.0998699	0.111891	0.127945	0.113584	0.103662	0.107698	0.0996615	0.126678	0.137812	0.118619	0.130228	0.122012	0.123477	0.157224	0.122901	0.100836	0.11431	0.0160701	0.0115415	0.0108629	0.0135667	0.0146788	0.0123305	0.00877974	0.010721
600	0.0850639	0.0883881	0.0787001	0.0820948	0.076396	0.103811	0.0717657	0.0919192	0.061705	0.082948	0.106776	0.091342	0.0763638	0.0830048	0.0753847	0.0742339	0.0863288	0.0921714	0.0944858	0.0686331	0.147459	0.121086	0.1182	0.108975	0.106836	0.127945	0.0926939	0.0897299	0.0828494	0.0915532	0.138024	0.116493	0.0894727	0.121849	0.107779	0.111865	0.128316	0.106243	0.0888973	0.0899706	0.0128561	0.0111416	0.0249969	0.0154478	0.0111286	0.01418	0.0103221	0.0161174
601	0.0705871	0.0667685	0.0710765	0.0720984	0.076396	0.0909694	0.0679535	0.0698121	0.0754796	0.079841	0.0940906	0.0736964	0.0714372	0.0702923	0.0544811	0.0958099	0.0867481	0.0843805	0.0686828	0.07679	0.12565	0.114971	0.133175	0.130582	0.087219	0.0896625	0.0899595	0.121864	0.0914922	0.099504	0.111584	0.11939	0.135496	0.0944068	0.101309	0.114911	0.113636	0.0979144	0.0885171	0.118288	0.0135135	0.0169123	0.00820886	0.0105455	0.0125623	0.0137485	0.0167883	0.0208663
602	0.0884585	0.0791444	0.0890959	0.0679406	0.0714881	0.0886495	0.0683771	0.0596312	0.0757608	0.0679913	0.0916045	0.104347	0.0817111	0.0628144	0.0635339	0.111945	0.0802181	0.0770294	0.0816219	0.059158	0.138298	0.107999	0.101945	0.0857783	0.104421	0.120054	0.0982719	0.119088	0.0898042	0.0843895	0.10738	0.0978516	0.0842061	0.109909	0.0702542	0.100254	0.108872	0.0975081	0.0723194	0.0758595	0.0065011	0.00759913	0.0140106	0.0150487	0.0124257	0.00937115	0.0153645	0.0232408
603	0.0660942	0.089916	0.0746958	0.0462668	0.0726919	0.0677713	0.0825971	0.0765024	0.0697871	0.0755058	0.0873335	0.0908536	0.079428	0.0645139	0.0617233	0.0799249	0.0827941	0.0780975	0.0825246	0.0432562	0.106678	0.105064	0.115961	0.0915595	0.0891052	0.0975542	0.115389	0.0989111	0.0865631	0.0739983	0.108494	0.103537	0.115686	0.098806	0.07406	0.0746827	0.086016	0.0896533	0.106768	0.103229	0.006355	0.0056565	0.0177139	0.00649832	0.0125623	0.0094328	0.0188052	0.0148223
604	0.0682907	0.101833	0.0846296	0.0643135	0.0807482	0.0719967	0.0724313	0.0730118	0.0706304	0.0575145	0.076369	0.0744902	0.0788272	0.0661455	0.0586783	0.0734209	0.0548766	0.0746419	0.0885428	0.0589108	0.117258	0.0979085	0.0891463	0.0844053	0.0805794	0.1008	0.103741	0.0943205	0.0981094	0.0680154	0.132908	0.0917291	0.111317	0.108302	0.0982646	0.0986675	0.111512	0.0768554	0.0895818	0.0916754	0.0165815	0.0178837	0.0124059	0.00752437	0.0115382	0.00431566	0.00557632	0.0103612
605	0.0828674	0.0792208	0.0800862	0.056971	0.0993611	0.0796189	0.0775747	0.0603293	0.0533418	0.0622832	0.0634921	0.0651484	0.0556958	0.0658056	0.0493787	0.042339	0.0759645	0.0650289	0.0684571	0.0455631	0.104551	0.107999	0.105337	0.0994363	0.0770334	0.119494	0.109264	0.0919718	0.0823093	0.0864363	0.100897	0.0958837	0.0973128	0.0877732	0.0817476	0.078236	0.11486	0.0716414	0.0873764	0.0769012	0.0196494	0.0110273	0.0161091	0.00855042	0.018229	0.0094328	0.0198137	0.0177004
606	0.0704872	0.0617265	0.0454335	0.0664367	0.0849153	0.0726595	0.0577272	0.0513119	0.0600183	0.0593931	0.0815325	0.0602027	0.0569575	0.067709	0.0548103	0.0727955	0.0784208	0.0495099	0.0527345	0.0668205	0.0900118	0.108611	0.101753	0.0967625	0.0749962	0.102423	0.0841081	0.113644	0.0703579	0.0889554	0.0987185	0.0839119	0.0816327	0.0689198	0.0962095	0.101713	0.108293	0.0690005	0.091635	0.0862771	0.0108108	0.00999886	0.00925812	0.0131676	0.00928518	0.0136868	0.0175595	0.0159735
607	0.076877	0.0491979	0.0596797	0.0652866	0.0587091	0.0700911	0.0479245	0.0774914	0.0497575	0.0546243	0.0896283	0.0567835	0.0784066	0.0661455	0.0627932	0.0691057	0.0661994	0.0525886	0.0584518	0.0589108	0.101714	0.102923	0.0862025	0.0702414	0.0858609	0.0836738	0.0881002	0.0794278	0.0750844	0.0930489	0.0934002	0.0925491	0.0834879	0.100202	0.084031	0.0930203	0.0833119	0.0876219	0.0889734	0.0632636	0.0140248	0.0106845	0.00759166	0.0112865	0.00942172	0.0153514	0.0078899	0.0113685
608	0.0764776	0.0632544	0.0729247	0.0475938	0.0463006	0.0622204	0.0523418	0.0572459	0.0536229	0.0575867	0.0617072	0.0448162	0.064708	0.0569001	0.0764546	0.0717949	0.0661994	0.0558557	0.0448356	0.0402076	0.0682033	0.0798067	0.0858825	0.0617864	0.108496	0.0880954	0.0777644	0.086367	0.0789331	0.0687239	0.0883351	0.0692068	0.0750494	0.0726206	0.0870757	0.11066	0.108164	0.0599269	0.10289	0.0696089	0.00584368	0.0170266	0.010616	0.00849342	0.0110603	0.0156597	0.0122798	0.0215858
609	0.0746805	0.0789152	0.0756969	0.0529901	0.0607464	0.0633803	0.0476824	0.0424108	0.0434324	0.0737717	0.0661057	0.0622787	0.0525715	0.0420122	0.0646037	0.0738587	0.0709322	0.0574265	0.0582261	0.0433386	0.0878842	0.122493	0.0897862	0.0739269	0.0609627	0.081547	0.0768347	0.0696061	0.0866307	0.0869086	0.0916781	0.0792653	0.0773835	0.0713637	0.0889024	0.086231	0.0999227	0.0826788	0.0739924	0.0675253	0.0112491	0.00748486	0.0156771	0.0159608	0.0143374	0.00856967	0.0132882	0.00719528
610	0.0592053	0.039725	0.0587556	0.0544055	0.0509306	0.0550124	0.0543991	0.0506138	0.0438541	0.062211	0.0775802	0.0388326	0.0523913	0.0436438	0.0553041	0.0507817	0.0589504	0.0529027	0.0462649	0.0701986	0.0846927	0.0693493	0.0701395	0.0988582	0.0771842	0.0747747	0.0687958	0.0697662	0.056921	0.0719515	0.0846882	0.101132	0.0935424	0.0631939	0.0619577	0.0542513	0.0971543	0.0895856	0.066616	0.0663889	0.00547845	0.0110844	0.0140723	0.0163598	0.0155663	0.0160913	0.00314409	0.0105771
611	0.0616014	0.0474408	0.0484368	0.0682944	0.0762108	0.0591549	0.0372141	0.0475886	0.0437838	0.0531069	0.0651495	0.0601416	0.0390531	0.0596193	0.0473212	0.0625391	0.0462497	0.0622644	0.069736	0.0567686	0.0822104	0.0791952	0.0924741	0.0899696	0.0424777	0.0758941	0.112162	0.0717946	0.0778528	0.0815555	0.0798258	0.0764227	0.0733736	0.0776482	0.076724	0.0816624	0.082668	0.070084	0.0614449	0.0781324	0.0138787	0.0056565	0.0032712	0.00986148	0.00553014	0.00357583	0.0118052	0.0130235
612	0.0689896	0.0428571	0.0539812	0.0321125	0.0576905	0.0594035	0.0500424	0.0409564	0.0363342	0.0367775	0.0694205	0.0417023	0.0340063	0.050034	0.0587606	0.0504065	0.0411574	0.0586203	0.0551418	0.0319684	0.0641253	0.065252	0.0830667	0.0716867	0.0700921	0.0603347	0.0760691	0.0834846	0.0573936	0.0647878	0.0841817	0.0671842	0.0819319	0.0743663	0.0432334	0.0690355	0.0921968	0.0979821	0.048365	0.0550242	0.00803506	0.0109702	0.0111715	0.0116286	0.0131085	0.0138718	0.00794922	0.00604404
613	0.0559105	0.0359053	0.0618358	0.0423744	0.0541717	0.0619718	0.0430231	0.0528827	0.0371776	0.0391618	0.0520813	0.0501893	0.0382721	0.0395649	0.0621348	0.0557223	0.0507429	0.0403996	0.0491236	0.0289198	0.079078	0.0523483	0.077819	0.0626536	0.0808812	0.0840096	0.0722411	0.0686452	0.0536124	0.0552625	0.0569822	0.0761494	0.0694237	0.0756232	0.0602832	0.075	0.0592326	0.063448	0.0693536	0.0453641	0.0123448	0.00514227	0.0143809	0.0124836	0.0144739	0.0130086	0.00889838	0.00820262
614	0.0405351	0.0601986	0.0571385	0.053344	0.0404667	0.0675228	0.0499213	0.0430508	0.0442758	0.033526	0.0651495	0.0675907	0.0494472	0.0479266	0.0425479	0.0475923	0.0497244	0.0490701	0.0625141	0.0508363	0.0801418	0.0591365	0.062076	0.04148	0.0537196	0.0873118	0.0415618	0.0649087	0.0465226	0.04495	0.0613382	0.041382	0.0657729	0.0587948	0.0377531	0.0553934	0.0692763	0.0478738	0.0522434	0.0735865	0.00876552	0.0117129	0.00481422	0.00883543	0.00853417	0.00604192	0.00877974	0.0100014
615	0.0653954	0.0528648	0.0590636	0.0490092	0.0625058	0.043082	0.064928	0.0432253	0.0600183	0.0645954	0.0808313	0.0537306	0.0301009	0.0361659	0.0374455	0.0611007	0.0529595	0.0360643	0.0387422	0.0344401	0.0805556	0.0729574	0.0703955	0.0652551	0.0646597	0.0753904	0.0719676	0.0438241	0.0681296	0.0357396	0.0506002	0.0493631	0.0694237	0.0651491	0.0556401	0.0441624	0.065864	0.0750271	0.0709506	0.0604224	0.0117604	0.00302823	0.00845575	0.00558627	0.00587151	0.00776819	0.00587293	0.0170528
616	0.0372404	0.0420932	0.0428153	0.0316702	0.0449116	0.0492129	0.0377587	0.042469	0.0303605	0.0263728	0.066042	0.0320552	0.0338861	0.0416043	0.0457576	0.058349	0.0429547	0.0354989	0.0412247	0.0317212	0.0687943	0.0807852	0.0956099	0.0575228	0.0673004	0.0722561	0.0668271	0.0527383	0.0785955	0.0736834	0.0766348	0.0646696	0.0372853	0.0717129	0.056858	0.0876904	0.0670873	0.0557286	0.073384	0.0464059	0.0121987	0.007542	0.00586347	0.0144787	0.0152932	0.0110974	0.0150679	0.00820262
617	0.0393371	0.0383499	0.0236408	0.044586	0.045745	0.0439105	0.0389689	0.0389202	0.0262844	0.0535405	0.0511251	0.0335206	0.0322038	0.0371856	0.0550572	0.0582864	0.0543374	0.0606936	0.0447604	0.0594875	0.0725177	0.0744863	0.0597722	0.0563665	0.0508526	0.0668271	0.0739363	0.0619195	0.055503	0.0673069	0.0614395	0.0436232	0.0697828	0.0662663	0.0435378	0.0604695	0.0750708	0.0549837	0.0555894	0.0675253	0.00387144	0.00857045	0.00888779	0.00923445	0.00566669	0.0119605	0.0107374	0.0171967
618	0.0509185	0.0408709	0.0346527	0.0479476	0.075933	0.0314002	0.0530679	0.0384548	0.0365451	0.0403902	0.0456429	0.0579436	0.0252343	0.0365738	0.045593	0.0412758	0.0451713	0.0510807	0.0339276	0.0311444	0.0678487	0.06091	0.0593882	0.0856338	0.0353101	0.0700174	0.0702177	0.0509768	0.0533423	0.048335	0.0730385	0.074728	0.0405769	0.0806508	0.0544223	0.0408629	0.0642544	0.051598	0.0820532	0.0507624	0.0124178	0.00417095	0.0173435	0.00929146	0.0128354	0.00832306	0.00599158	0.00784286
619	0.0461262	0.0255921	0.0459726	0.0444091	0.0237059	0.0399337	0.0440518	0.0337425	0.0283927	0.0518786	0.0294511	0.0384052	0.0436794	0.0225017	0.0418073	0.0381488	0.0543374	0.0312264	0.0476191	0.0332042	0.0624704	0.0399951	0.0673237	0.0634485	0.0788441	0.0666592	0.0298589	0.059731	0.0563808	0.0338503	0.0874234	0.0690428	0.0616434	0.0434327	0.0605115	0.0678934	0.0307108	0.0414409	0.0523954	0.0644947	0.0055515	0.00954177	0.00499938	0.00718235	0.0116747	0.00585697	0.00705938	0.0153259
620	0.0602037	0.0403361	0.038426	0.0381281	0.0207427	0.0241922	0.0384243	0.0497411	0.0281819	0.0190029	0.0550137	0.0401758	0.0444004	0.0183549	0.0171179	0.0417136	0.050683	0.0410279	0.0445347	0.0164785	0.0452719	0.0576076	0.0673237	0.0844053	0.0461747	0.0581519	0.0473586	0.0643749	0.0386901	0.0592773	0.0374816	0.0441152	0.0441678	0.0416172	0.0565535	0.040736	0.0388875	0.0576923	0.0622053	0.0447959	0.0162162	0.0127985	0.0100605	0.00758137	0.00395986	0.00745993	0.00462716	0.0131674
621	0.0338458	0.0258212	0.0212537	0.0338818	0.0318548	0.0391052	0.0378192	0.0402001	0.0378804	0.029263	0.0513801	0.0324215	0.052932	0.0398369	0.0337421	0.0414634	0.0209082	0.0408394	0.0461145	0.0481997	0.0586879	0.0596869	0.0347498	0.0461772	0.0636034	0.0486371	0.0459915	0.0444112	0.0357191	0.0361332	0.0704553	0.0529711	0.0512299	0.0515327	0.0436901	0.0706853	0.0591682	0.0486186	0.0358175	0.0401553	0.00978817	0.0150268	0.0119738	0.0125976	0.0107189	0.00561036	0.00468648	0.0102173
622	0.0319489	0.0387319	0.0401201	0.0325549	0.0333364	0.0632974	0.0318891	0.0327535	0.0305011	0.0437861	0.0535475	0.0324826	0.0352079	0.028484	0.0220558	0.040838	0.0501438	0.0410907	0.0398706	0.0270248	0.0628842	0.051431	0.0585562	0.0311461	0.049419	0.0636369	0.0499836	0.0575424	0.0379473	0.0543966	0.0507015	0.0487618	0.0574541	0.0518819	0.0610443	0.0552665	0.0574942	0.0711674	0.036654	0.0552136	0.0119796	0.0107416	0.0126528	0.00957647	0.0211647	0.00357583	0.00872041	0.00330983
623	0.0435304	0.0485103	0.0360388	0.0306971	0.0304658	0.0420878	0.0316471	0.0239106	0.0243868	0.0270954	0.0376108	0.0308951	0.0437395	0.0434398	0.0218089	0.0513446	0.0382219	0.0289017	0.0364854	0.0131004	0.0583333	0.0677593	0.0506848	0.036566	0.0387053	0.0695136	0.0481789	0.0417957	0.0343687	0.0312525	0.0572861	0.078008	0.0455443	0.0381957	0.0393515	0.0433376	0.0494463	0.0463841	0.036654	0.0371247	0.00745069	0.00862759	0.00499938	0.00108305	0.00423295	0.0160913	0.00966957	0.0115844
624	0.0348443	0.0320856	0.0216387	0.0356511	0.0364849	0.0444076	0.031284	0.019082	0.0312039	0.0249277	0.0258813	0.0315057	0.0357486	0.0504419	0.0233726	0.041651	0.0345075	0.0402111	0.0236967	0.0388069	0.04474	0.0265411	0.0422373	0.0372886	0.0390071	0.0538983	0.0309526	0.0562613	0.0467927	0.0341652	0.0381401	0.0502378	0.0398588	0.0521612	0.0362308	0.0317259	0.0595545	0.0437432	0.0422053	0.0506677	0.0082542	0.00468518	0.00882607	0.00131106	0.00143374	0.00554871	0.00640683	0.00892215
625	0.0364417	0.0341482	0.0278762	0.0197275	0.0453746	0.0541011	0.0216023	0.0360114	0.0282522	0.0356214	0.0280487	0.0373672	0.0255948	0.0447995	0.0204921	0.0411507	0.0345075	0.0292787	0.0248251	0.0206806	0.0471631	0.0476394	0.0514527	0.0700968	0.0347819	0.0391224	0.0462102	0.0437173	0.041391	0.0686452	0.0394064	0.0498551	0.0620624	0.0377767	0.0356219	0.038769	0.0565285	0.0461809	0.0470722	0.0417653	0.0105917	0.00651354	0.0145044	0.00917745	0.0111968	0.00727497	0.00646616	0.0211541
626	0.0480232	0.0373568	0.0524411	0.0176928	0.0542643	0.0395195	0.0436282	0.0330444	0.0229812	0.0355491	0.0384395	0.0308341	0.0304614	0.024813	0.0257592	0.0361476	0.0348071	0.032483	0.0285112	0.0139244	0.058747	0.046661	0.046717	0.0399624	0.0348574	0.0574243	0.0444602	0.0516708	0.0272113	0.0418799	0.0681761	0.0473405	0.0300437	0.0263948	0.0505404	0.0548858	0.0450039	0.0389355	0.0489734	0.0573918	0.0149744	0.00411382	0.00894951	0.00518725	0.00730525	0.0109741	0.00812719	0.0103612
627	0.0353434	0.0301757	0.0298013	0.018666	0.0390777	0.0211268	0.0375771	0.026005	0.0411835	0.0421243	0.0395869	0.0305898	0.0256549	0.0348062	0.0421364	0.0389618	0.0403187	0.0197286	0.0387422	0.0257889	0.04474	0.0705112	0.0574683	0.054849	0.0383281	0.0396261	0.0419993	0.0563147	0.041661	0.0514052	0.0547029	0.0423659	0.0437489	0.0256965	0.0239001	0.0351523	0.0437162	0.0487541	0.0355893	0.0556871	0.00336012	0.00577077	0.00728305	0.00302115	0.00402813	0.00561036	0.00723735	0.00719528
628	0.0213658	0.0303285	0.0240259	0.0145081	0.0584313	0.0388567	0.0375166	0.0502647	0.0213648	0.033526	0.0406706	0.0363903	0.0358688	0.0194426	0.0136614	0.0407129	0.0324107	0.0365041	0.0356579	0.0425146	0.0462175	0.0510641	0.0296301	0.0429253	0.0282179	0.0383388	0.0352729	0.046066	0.040108	0.0628985	0.0490807	0.038922	0.0349512	0.0453879	0.0286193	0.0548223	0.0408189	0.0284399	0.0364259	0.0483947	0.0065011	0.00611359	0.00123442	0.00826541	0.00471086	0.00388409	0.0100255	0.00482084
629	0.0389377	0.0317036	0.0358078	0.0258316	0.0375961	0.0603977	0.0262011	0.0216999	0.0361234	0.0203757	0.0310448	0.0340701	0.0356885	0.0382053	0.0158012	0.0439024	0.0364246	0.0365041	0.0573234	0.0250474	0.0448582	0.0289873	0.0412134	0.0461772	0.0167497	0.047182	0.0327026	0.0390733	0.0342336	0.037314	0.0287697	0.0404526	0.0213059	0.0276517	0.0229868	0.0374365	0.0288437	0.0387324	0.0555133	0.0211194	0.00357925	0.00319963	0.0133934	0.0128826	0.0053936	0.0126387	0.00753396	0.00273421
630	0.0241613	0.0475172	0.0432004	0.0320241	0.0237985	0.037034	0.0351567	0.0292047	0.0157425	0.0254335	0.0327022	0.044572	0.0297405	0.0301156	0.0181878	0.0365228	0.0280973	0.0415934	0.0230949	0.0217517	0.0420804	0.0479452	0.0417893	0.0353375	0.0393843	0.0418649	0.0448431	0.0289314	0.0198514	0.0278674	0.0231981	0.0344941	0.0445269	0.0307241	0.0544984	0.0379442	0.0505408	0.0325704	0.0541445	0.0411024	0.011176	0.00457091	0.0077151	0.00524426	0.00785144	0.0122071	0.0137628	0.00237444
631	0.0235623	0.0289534	0.0214847	0.0221161	0.035744	0.0235294	0.0254145	0.0136715	0.0278305	0.0357659	0.0432843	0.0263769	0.0249339	0.0220258	0.0364579	0.0376485	0.0320513	0.03286	0.0327992	0.0128533	0.0361702	0.0450709	0.0215026	0.0277497	0.0505508	0.0368836	0.0370229	0.0228995	0.0476705	0.0403054	0.0339867	0.0362434	0.0495541	0.0404301	0.018496	0.0317893	0.0422354	0.0434047	0.038403	0.0385453	0.00737765	0.0115415	0.00438218	0.0119136	0.00525705	0.0027127	0.00759328	0.00791481
632	0.0595048	0.0293354	0.0231788	0.0178698	0.044819	0.0305717	0.0216628	0.0343243	0.0260735	0.0230491	0.0304711	0.0217365	0.00865177	0.0231135	0.0316846	0.0303315	0.0262401	0.026954	0.0285112	0.0148307	0.0408983	0.0483733	0.0270703	0.0355543	0.0388562	0.0673868	0.0433118	0.0246077	0.016948	0.0432969	0.0672137	0.0458645	0.0684063	0.042106	0.0478003	0.0341371	0.039982	0.05302	0.0579468	0.0281277	0.0133674	0.00605645	0.00283916	0.00803739	0.00170683	0.00776819	0.00694074	0.0187077
633	0.0417332	0.0203209	0.0164023	0.0269816	0.0372257	0.0130903	0.0339465	0.0261214	0.0328203	0.0270231	0.0210365	0.0489681	0.0319635	0.0404487	0.0142375	0.0393996	0.0113228	0.0329228	0.0335515	0.0460575	0.0277187	0.0349193	0.0324459	0.0306403	0.0177305	0.0266973	0.0523351	0.0255685	0.0189737	0.0429032	0.0433065	0.0306675	0.024418	0.0254871	0.0287715	0.0458756	0.0444244	0.0290493	0.0306464	0.0361777	0.0173119	0.00914181	0.00691273	0.00108305	0.00184338	0.0117756	0.00533903	0.00935386
634	0.0297524	0.0330787	0.00723856	0.0317587	0.0281507	0.041425	0.0205736	0.011519	0.0209431	0.0208815	0.0182954	0.0394432	0.0328647	0.010537	0.0304502	0.0240775	0.0301941	0.0331742	0.0361092	0.00832166	0.0363475	0.0420132	0.0517727	0.0214626	0.0313867	0.0247943	0.0387728	0.0372051	0.0161377	0.0288908	0.0495872	0.0426393	0.0310013	0.0426646	0.0355458	0.047335	0.029745	0.0515303	0.0356654	0.03059	0.00876552	0.00599931	0.0047525	0.00279314	0.00710043	0.00474723	0.00480513	0.00237444
635	0.0161741	0.0207792	0.0490528	0.0287509	0.0261135	0.0541011	0.0229941	0.018093	0.0276899	0.00939306	0.0280487	0.0114178	0.0180846	0.0114208	0.0173648	0.0517198	0.0255811	0.021802	0.019183	0.0303205	0.0259456	0.0297823	0.0254064	0.0719034	0.0175041	0.050764	0.0335776	0.0331483	0.0397704	0.0283398	0.0274528	0.0273329	0.0265127	0.0241603	0.0176587	0.0326142	0.0360546	0.0533586	0.0228137	0.0357988	0.0109569	0.0110844	0.00999877	0.00564328	0.00334539	0.00419236	0.00148306	0.0117283
636	0.0273562	0.0252101	0.0174804	0.0139773	0.0246319	0.0275891	0.031042	0.0182675	0.022419	0.0187861	0.0186779	0.0353523	0.00877193	0.0259008	0.0204098	0.0210131	0.0122813	0.021802	0.0382156	0.00832166	0.0258274	0.0534491	0.0289901	0.0229079	0.0227856	0.0364359	0.0311167	0.0286111	0.0101958	0.0373927	0.0430532	0.0444432	0.0280687	0.0256267	0.0248135	0.0392132	0.0239506	0.0188922	0.0455513	0.0258547	0.00160701	0.00811336	0.00438218	0.00495924	0.00361849	0.0118989	0.00830516	0.00733919
637	0.0393371	0.0218487	0.0167103	0.0351203	0.0268543	0.0220381	0.0115575	0.0161731	0.0265655	0.0158959	0.0256263	0.0172182	0.0217496	0.025153	0.0316023	0.0258912	0.0334891	0.0298442	0.00722185	0.0181264	0.0371749	0.0286815	0.0304621	0.0198006	0.0202958	0.0327419	0.010992	0.0291449	0.00756246	0.0314099	0.0267437	0.0375007	0.0277096	0.0424551	0.0236718	0.0337563	0.037471	0.0461809	0.00851711	0.02898	0.00306793	0.00148554	0.009505	0.00148207	0.00628115	0.00382244	0.00504242	0.00302202
638	0.023762	0.0191749	0.00977976	0.0222045	0.0371331	0.0413422	0.0238412	0.0183257	0.0235435	0.0234827	0.0432843	0.0150201	0.0459024	0.0174031	0.0178586	0.0215134	0.017134	0.0217391	0.0322726	0.0256241	0.0425532	0.0309442	0.0304621	0.0273883	0.020673	0.0204287	0.0266871	0.0379524	0.0494936	0.0271589	0.0483716	0.0334007	0.0239392	0.031562	0.0478764	0.0298223	0.0234355	0.0130688	0.0358175	0.0597594	0.0119065	0.00159982	0.00499938	0.0060993	0.00334539	0.0150432	0.0186866	0.00237444
639	0.0128794	0.0273491	0.0235638	0.0171621	0.0175942	0.0273405	0.0182742	0.0226308	0.0155317	0.0306358	0.0352521	0.0253389	0.0098534	0.00904147	0.0074068	0.0188868	0.024982	0.0193516	0.0143685	0.00609706	0.0373522	0.0333293	0.0374376	0.0325191	0.0518334	0.0193093	0.0324292	0.0174549	0.0253883	0.0326695	0.0379375	0.0325261	0.0117302	0.0372181	0.019181	0.0269035	0.027556	0.036701	0.0268441	0.0244341	0.0105917	0.00937036	0.00648068	0.00518725	0.00232129	0.00554871	0.00783057	0.00827457
640	0.0480232	0.0387319	0.0137071	0.0252123	0.035744	0.0322287	0.0212998	0.0218745	0.0125799	0.0460983	0.0323198	0.0193552	0.0273973	0.0265806	0.0115217	0.011132	0.0132998	0.0321689	0.0255774	0.016149	0.0300236	0.0259295	0.0211826	0.0317965	0.022861	0.0336374	0.0290933	0.0487883	0.0247805	0.0125167	0.0539938	0.0244902	0.0305823	0.0378465	0.03174	0.0189086	0.0385655	0.025325	0.0353612	0.0214982	0.00197224	0.0083419	0.00277743	0.00119706	0.00375504	0.00326757	0.00705938	0.00410131
641	0.016873	0.0284186	0.0310334	0.0298125	0.0189832	0.0106877	0.0168825	0.0167549	0.0157425	0.0177023	0.0316185	0.0146538	0.0336458	0.032291	0.0255123	0.0353971	0.00611071	0.0207967	0.0221169	0.0323803	0.0246454	0.0255626	0.0396775	0.0414077	0.0218047	0.0345889	0.0299136	0.0194833	0.0193113	0.0268441	0.0332776	0.0243263	0.0238794	0.0266741	0.032425	0.0286802	0.0121684	0.0132719	0.0208365	0.0202671	0.0124909	0.00697063	0.0116652	0.00456022	0.00764662	0.00221948	0.00456784	0.00748309
642	0.0220647	0.0204736	0.013476	0.0253008	0.0172238	0.0225352	0.0318891	0.014486	0.00520065	0.0224711	0.0184866	0.0205764	0.0132781	0.0203263	0.0153897	0.0156348	0.0283968	0.0409022	0.0285112	0.0142539	0.0270686	0.0316781	0.0448611	0.0148865	0.0282179	0.0356523	0.0476321	0.0153731	0.0115462	0.0122018	0.0301879	0.038102	0.0242983	0.0129879	0.0156797	0.0163071	0.0152588	0.0218039	0.0390875	0.0134482	0.00628196	0.00485659	0.00709789	0.00541527	0.00450604	0.00727497	0.00278816	0.00302202
643	0.0256589	0.0279603	0.00993377	0.00636943	0.0215761	0.0251864	0.00659567	0.018093	0.0142666	0.020448	0.00886084	0.00341922	0.0258351	0.0112848	0.0166242	0.0217636	0.0224658	0.0175924	0.0177537	0.00972234	0.0369385	0.0218933	0.0279022	0.0264489	0.0216538	0.019925	0.0429837	0.0278638	0.0270763	0.0350311	0.020159	0.0186957	0.0356694	0.0191327	0.0321967	0.0322335	0.0258177	0.0278982	0.0264639	0.0396818	0.00927684	0.00148554	0.00166646	0.00136807	0.0043695	0.00228113	0.0071187	0.00669161
644	0.0233626	0.0122231	0.0246419	0.0125619	0.0137976	0.0168186	0.00913712	0.0180348	0.0134936	0.029263	0.0156818	0.0174014	0.0184451	0.0162475	0.0143198	0.0318949	0.00994488	0.0309751	0.0103814	0.0382302	0.013357	0.026113	0.0128632	0.00744327	0.030255	0.0284323	0.0365307	0.0133447	0.0274139	0.024325	0.0269969	0.0452086	0.0199294	0.0176664	0.0107322	0.0319162	0.0192506	0.0182828	0.0219011	0.01932	0.00204529	0.0169695	0.00567831	0.00342017	0.0127671	0.0163379	0.00207629	0.0143186
645	0.0184704	0.0262032	0.0280302	0.0208776	0.00888971	0.0223695	0.0202106	0.00890104	0.0102607	0.0116329	0.0181679	0.0337037	0.0120163	0.00944935	0.0260884	0.0151345	0.0180326	0.0161473	0.0140675	0.010711	0.0183215	0.0471502	0.0214386	0.034109	0.03697	0.0238988	0.0134529	0.0190563	0.0144497	0.0309376	0.0253254	0.0273329	0.0302831	0.0181552	0.0413305	0.0357868	0.0380505	0.0277627	0.0139163	0.0142059	0.00533236	0.00177123	0.00765338	0.00906344	0.00696388	0.00659679	0.00759328	0.00611599
646	0.0260583	0.0302521	0.0172494	0.0121196	0.0166682	0.0185584	0.0153092	0.0169876	0.0237543	0.0158237	0.0147893	0.012761	0.0266162	0.017947	0.0266645	0.0167605	0.0222861	0.027708	0.0548409	0.0214221	0.0298463	0.0426248	0.0322539	0.0213904	0.0142598	0.0256898	0.0252105	0.0306929	0.0165429	0.0133039	0.0177278	0.0254742	0.0223832	0.0169681	0.0242046	0.0208756	0.0180273	0.0251219	0.0206084	0.0165735	0.00248356	0.00508513	0.00864091	0.00159608	0.00252611	0.00450062	0.0131696	0.00287811
647	0.00828674	0.0173415	0.0479747	0.013712	0.019261	0.0247722	0.0250514	0.0262377	0.0184131	0.0109827	0.0209728	0.0136769	0.0241529	0.0259687	0.00534935	0.01601	0.00587108	0.0196029	0.0241481	0.011123	0.0242908	0.0260519	0.015551	0.0119237	0.0489663	0.0185258	0.0327026	0.0156934	0.0225523	0.0147209	0.0150433	0.0221396	0.0262733	0.0305845	0.0232912	0.0234137	0.0294875	0.0228196	0.0269202	0.0267071	0.00284879	0.0145698	0.0065424	0.0150487	0.0136547	0.00265105	0.00332206	0.00287811
648	0.026258	0.00206264	0.0313414	0.0315817	0.0143532	0.0102734	0.0108919	0.03159	0.0156019	0.016763	0.0261363	0.0120283	0.0117159	0.0149558	0.0310262	0.0301438	0.0182722	0.00753958	0.0266306	0.0116998	0.0340425	0.0294765	0.0255344	0.0195115	0.0199185	0.0106901	0.0312808	0.0250347	0.0246455	0.0211761	0.0273008	0.0271142	0.00754085	0.0314224	0.0147663	0.0235406	0.0205382	0.0142199	0.0250951	0.0588124	0.00452885	0.00554222	0.00419701	0.0147637	0.00266266	0.00641184	0.00255087	0.0123039
649	0.014976	0.0387319	0.0144001	0.0101734	0.0235207	0.0162386	0.0179112	0.0304846	0.0258627	0.0161127	0.0367183	0.0198437	0.00913242	0.0135962	0.0103695	0.00562852	0.0118021	0.0319804	0.0240728	0.0322155	0.0434397	0.0130871	0.0119672	0.0159705	0.0187113	0.0283763	0.0390463	0.0250881	0.0405807	0.0176336	0.014942	0.0125185	0.0256748	0.00998534	0.0151469	0.0178934	0.026204	0.028643	0.0165019	0.0122171	0.00211833	0.00211404	0.0126528	0.00644132	0.00791971	0.0850801	0.00249155	0.018276
650	0.0428315	0.0142093	0.00954874	0.0253892	0.00694509	0.0124275	0.0140385	0.00878469	0.00962822	0.0228324	0.0145981	0.0188668	0.0262557	0.0335826	0.0225496	0.022389	0.0187515	0.0176552	0.0346799	0.00799209	0.0153664	0.0265411	0.0184308	0.01691	0.0214275	0.0277047	0.0122498	0.0314935	0.0155301	0.0105487	0.0125614	0.016837	0.0269914	0.0265345	0.0152991	0.0270939	0.012426	0.023903	0.0271483	0.0204565	0.00986121	0.0130842	0.00499938	0.0137377	0.0107872	0.00228113	0.003678	0.00661966
651	0.0309505	0.0199389	0.03781	0.0176928	0.00268543	0.0285833	0.0153092	0.0129734	0.00899571	0.0143064	0.0338497	0.00225913	0.0158015	0.014344	0.0148959	0.0120075	0.0127606	0.0126288	0.0136162	0.0126061	0.00957447	0.0173679	0.0139511	0.0493568	0.0224083	0.00895506	0.0138904	0.00790007	0.0106009	0.0392821	0.0278073	0.0388673	0.0182536	0.0275819	0.020475	0.0144035	0.0205382	0.022481	0.0144487	0.0292641	0.00482104	0.00668495	0.0125293	0.0110585	0.00887554	0.00302096	0.0105001	0.0112966
652	0.026857	0.00763942	0.012937	0.00760793	0.00370405	0.0291632	0.0162169	0.0197219	0.00491953	0.0117775	0.0258813	0.0149591	0.00270368	0.0129844	0.0385976	0.0236398	0.0219866	0.023624	0.016851	0.0104639	0.0291962	0.0383439	0.0272623	0.013658	0.018485	0.0184698	0.0239527	0.0200705	0.0191087	0.0203889	0.0286177	0.0280435	0.0274104	0.0311431	0.0275537	0.0260152	0.0166752	0.0190953	0.0214449	0.0232029	0.00832725	0.00217118	0.011048	0.00666933	0.00266266	0.00265105	0.0023729	0.00460498
653	0.0155751	0.0416348	0.012783	0.016012	0.00481526	0.028169	0.0221469	0.0225726	0.0073793	0.00679191	0.0148531	0.0141043	0.0142995	0.0152277	0.0261707	0.0360851	0.0136592	0.0189746	0.00594298	0.00922798	0.0454492	0.0249511	0.0207347	0.0332418	0.0271616	0.0212683	0.0121951	0.0304793	0.0442269	0.0287334	0.0303399	0.0128464	0.0157999	0.0159905	0.0217689	0.0298223	0.0182848	0.0164545	0.0434981	0.0173312	0.00306793	0.00234259	0.0169732	0.00250812	0.0150884	0.00598027	0.00670345	0.00625989
654	0.0267572	0.00466005	0.0103188	0.0146851	0.0210205	0.0155758	0.0206947	0.0105882	0.0178509	0.0141619	0.0500414	0.0102577	0.00720981	0.00605031	0.00757139	0.0190744	0.0201294	0.0215506	0.00428797	0.0044492	0.0185579	0.00733855	0.00300781	0.0151033	0.0116946	0.0283204	0.0100623	0.0218853	0.00965564	0.0232229	0.0142329	0.0266769	0.0372255	0.0127784	0.0111889	0.026269	0.0302601	0.0102248	0.0238023	0.0200777	0.00752374	0.002514	0.0136403	0.00752437	0.00983136	0.00376079	0.00771193	0.0112246
655	0.00599042	0.00381971	0.00870168	0.0217622	0.014168	0.00919635	0.0114365	0.00831927	0.0297983	0.00903179	0.00643845	0.0316278	0.0019827	0.028484	0.00839437	0.016823	0.0116822	0.00835637	0.0160987	0.00313092	0.0238771	0.0105798	0.0140151	0.0102616	0.0402143	0.0333576	0.0180466	0.0154799	0.0109386	0.0341652	0.00800284	0.00754387	0.0193309	0.0190629	0.00388187	0.0263959	0.0340587	0.0239707	0.0256274	0.0232029	0.0151936	0.00651354	0.00290088	0.00741036	0.00430122	0.0040074	0.00611022	0.018276
656	0.0307508	0.0214668	0.0227938	0.00398089	0.0410223	0.0191384	0.00907661	0.0137297	0.0128611	0.0396676	0.00286862	0.00476249	0.0147801	0.0042828	0.0282281	0.0144465	0.0234843	0.0282734	0.0163996	0.00955755	0.0289598	0.0116194	0.0238705	0.0323024	0.0237664	0.0397381	0.0258668	0.0179887	0.0155976	0.020074	0.0286684	0.0208276	0.01574	0.022275	0.014538	0.0220812	0.0237574	0.0119854	0.00456274	0.00520883	0.00321402	0.00839904	0.00246883	0.00370518	0.00334539	0.00678175	0.00569496	0.00374155
657	0.0195687	0.00909091	0.0038503	0.00362703	0.00453746	0.026512	0.00411473	0.0273431	0.0148289	0.0262283	0.021419	0.0158749	0.00949291	0.00917743	0.0214797	0.0100062	0.0158759	0.00364413	0.0219664	0.0124413	0.00378251	0.0282534	0.0213106	0.0220408	0.0319903	0.0140482	0.0141092	0.0350166	0.00965564	0.0244037	0.0298334	0.0240529	0.0186127	0.0142448	0.0152991	0.0230965	0.0162246	0.00995395	0.0412167	0.0552136	0.00577064	0.0018855	0.00339464	0.00239412	0.00361849	0.0148582	0.00759328	0.00374155
658	0.0105831	0.00420168	0.00562144	0.0158351	0.0286138	0.0140845	0.00599056	0.00936646	0.00983906	0.00361272	0.0135144	0.00909757	0.00522711	0.0099932	0.0071599	0.0123827	0.0149772	0.00270168	0.0427293	0.00873362	0.0177305	0.0195083	0.0232305	0.00729874	0.032443	0.00867521	0.00782019	0.0291449	0.00378123	0.0115721	0.0252748	0.00617723	0.0163983	0.038056	0.0113411	0.0143401	0.00830543	0.0427275	0.0313308	0.0107018	0.00314098	0.00279968	0.00246883	0.00421821	0.00607633	0.00406905	0.00593225	0.00949777
659	0.0190695	0.0148205	0.0119359	0.0294586	0.0190758	0.0327258	0.00889507	0.00872651	0.00295172	0.0371387	0.0184229	0.0221639	0.0124369	0.00605031	0.0224673	0.011257	0.0080278	0.00301583	0.00887685	0.0140068	0.01513	0.0240949	0.0241904	0.0153924	0.0267844	0.0197571	0.016406	0.0141988	0.0238352	0.0267653	0.0121562	0.0330181	0.0141241	0.0194819	0.0121784	0.00774112	0.0385655	0.00704225	0.0122434	0.0113647	0.0116874	0.00817049	0.00253055	0.00262213	0.00450604	0.00357583	0.00361867	0.00510865
660	0.0132788	0.0440031	0.00862467	0.00566171	0.00379665	0.00472245	0.0151882	0.0111118	0.00274088	0.00382948	0.0182954	0.0294908	0.00432588	0.00897349	0.01934	0.0236398	0.00275581	0.024755	0.0274581	0.0149955	0.00413712	0.00837818	0.0182388	0.0205232	0.0372718	0.0218279	0.0156951	0.0369916	0.018366	0.0310163	0.0165628	0.021101	0.0293255	0.0226241	0.0234435	0.0192259	0.0328998	0.0334507	0.0130038	0.00501941	0.00861943	0.00257113	0.0176521	0.00256513	0.0157029	0.00721332	0.0107374	0.0110088
661	0.0321486	0.010084	0.026336	0.0237084	0.0228725	0.011599	0.00369115	0.01053	0.0127908	0.0033237	0.0179767	0.0117841	0.002944	0.00346703	0.0130031	0.00719199	0.0254014	0.0167127	0.0182803	0.00815688	0.0212766	0.00868395	0.0242545	0.0328805	0.0166742	0.0241227	0.00989828	0.0141454	0.00810263	0.0100764	0.0223877	0.0254742	0.0120295	0.0161302	0.0141574	0.0142767	0.0254958	0.0202465	0.0121673	0.0115541	0.00350621	0.006285	0.00302432	0.0278174	0.00484741	0.0040074	0.0293053	0.00446107
662	0.00648962	0.0136746	0.00392731	0.00486553	0.019261	0.0305717	0.0033886	0.0182093	0.003022	0.00946532	0.00388857	0.00390768	0.0126772	0.0166553	0.0140729	0.0212633	0.0104841	0.0162101	0.0242233	0.00914559	0.00851064	0.0143102	0.0186228	0.0307848	0.0208994	0.0134326	0.00907798	0.0341091	0.0112086	0.0311737	0.0209188	0.0112065	0.0249566	0.0112422	0.0107322	0.0333756	0.0128123	0.0356853	0.00524715	0.026423	0.00357925	0.00285682	0.00265399	0.0039902	0.00382331	0.0134402	0.0042119	0.0117283
663	0.00908546	0.00404889	0.0160943	0.00442321	0.00527827	0.00604805	0.0140385	0.00727209	0.00555204	0.0103324	0.0147893	0.0040298	0.0116559	0.0159755	0.00831207	0.0133208	0.00844716	0.0131314	0.00398706	0.015737	0.00549645	0.00947896	0.0230385	0.0248591	0.0067904	0.0105222	0.0442962	0.0263158	0.0182985	0.0216484	0.0184876	0.0137211	0.0341732	0.0234621	0.0113411	0.00425127	0.0345738	0.0275596	0.00562738	0.00691353	0.0036523	0.002514	0.0044439	0.0108305	0.0134498	0.00425401	0.00990686	0.00424522
664	0.0158746	0.0190985	0.0171723	0.0191083	0.029725	0.00488815	0.0183953	0.00279248	0.0290252	0.0168353	0.00369733	0.0146538	0.0118361	0.0242692	0.00460867	0.0136335	0.00419363	0.0133199	0.0139923	0.0376535	0.0125886	0.00409736	0.0100474	0.00766007	0.0404406	0.0153355	0.0754676	0.008594	0.0290344	0.0257419	0.0249202	0.0242716	0.0150817	0.0129181	0.00875323	0.0147843	0.0126835	0.0270179	0.0158935	0.00966001	0.0134405	0.00234259	0.0124676	0.00319216	0.0151567	0.00431566	0.00723735	0.00546841
665	0.019369	0.0193277	0.038195	0.00778485	0.00574127	0.0054681	0.0122232	0.014137	0.0113149	0.00491329	0.0175304	0.00409085	0.00354482	0.010673	0.00962884	0.0301438	0.0195902	0.0185976	0.00406229	0.00510835	0.0371749	0.0125979	0.0181108	0.0291227	0.0218802	0.00548497	0.0143279	0.00464396	0.0131668	0.00677005	0.00759763	0.0297382	0.00454845	0.0145241	0.0143096	0.0187183	0.022856	0.0274919	0.0196958	0.0161947	0.00350621	0.00285682	0.0032712	0.00290714	0.00525705	0.00443896	0.0212375	0.0108649
666	0.00748802	0.00450726	0.00523641	0.00902335	0.0233355	0.0362883	0.0139175	0.00581767	0.00695762	0.038367	0.00439855	0.0232019	0.002944	0.00339905	0.0139083	0.00412758	0.00359454	0.00383262	0.0204619	0.00642663	0.00851064	0.0267246	0.0225906	0.0145975	0.0153161	0.0114177	0.0159685	0.0146258	0.00459149	0.0184996	0.0147394	0.00409993	0.0299838	0.00586551	0.02116	0.0148477	0.0138424	0.108816	0.0352852	0.0262335	0.00482104	0.00388527	0.00419701	0.00946246	0.00573496	0.00524044	0.0065848	0.00590013
667	0.0305511	0.00886173	0.00423533	0.0221161	0.00685249	0.0166529	0.0219654	0.0101809	0.0306416	0.00484104	0.00439855	0.0124557	0.0069094	0.0057104	0.00551395	0.00850532	0.00395399	0.00351847	0.0187317	0.0183736	0.0227541	0.0310054	0.0192628	0.0211736	0.0130527	0.00889909	0.0131795	0.0222056	0.0175557	0.00818704	0.0243631	0.0156891	0.0110719	0.0224146	0.00920993	0.0437183	0.016804	0.00453684	0.00501901	0.05474	0.0046019	0.00354245	0.00339464	0.00387619	0.00675906	0.0040074	0.00533903	0.00525255
668	0.00808706	0.0278839	0.0238719	0.0471514	0.00537087	0.0062966	0.00919763	0.0242015	0.0276899	0.00484104	0.00968955	0.0130663	0.00396539	0.00944935	0.0418073	0.00381488	0.00682962	0.0178437	0.00421274	0.00642663	0.0145981	0.0212818	0.0125432	0.0263766	0.0379508	0.00710808	0.0177185	0.00368314	0.023025	0.0193655	0.0175759	0.0395233	0.0150218	0.0543956	0.0281626	0.0131345	0.014615	0.00663597	0.0157414	0.00823942	0.0144631	0.00497086	0.00364153	0.00302115	0.0133133	0.00573366	0.0183307	0.00561232
669	0.01248	0.00611154	0.0159402	0.00557325	0.0077785	0.0174814	0.0218444	0.0059922	0.00527093	0.0100433	0.0144706	0.00311393	0.0036049	0.0220938	0.021562	0.00444028	0.0046729	0.0090475	0.00473934	0.00494356	0.00644208	0.0149217	0.00550365	0.0344703	0.00618681	0.0132647	0.00508586	0.0105156	0.0140446	0.0160592	0.00405207	0.0124638	0.00508708	0.0131974	0.0162125	0.0143401	0.0187999	0.0176056	0.00920152	0.0468794	0.00511322	0.00359959	0.00364153	0.0176139	0.00553014	0.00591862	0.00456784	0.0118003
670	0.0317492	0.00572956	0.00600647	0.00681175	0.0138902	0.0309859	0.0151882	0.00820292	0.0268466	0.00447977	0.0140243	0.0109903	0.0120163	0.0146839	0.0429594	0.0207004	0.0156362	0.0140739	0.00549161	0.0192799	0.00685579	0.0104574	0.0329579	0.0158982	0.0072431	0.01819	0.0104998	0.0138785	0.00722485	0.00865937	0.0136251	0.0112611	0.0100545	0.00600517	0.00913381	0.0180203	0.00875612	0.0293879	0.00646388	0.068283	0.0176041	0.00342818	0.00777682	0.00461723	0.0173414	0.0294698	0.0097289	0.00784286
671	0.0096845	0.00748663	0.0293393	0.0271585	0.00944532	0.0263463	0.0136149	0.0133806	0.0040059	0.0058526	0.00509976	0.00470143	0.00330449	0.075119	0.00510246	0.011945	0.0130002	0.0229329	0.0193335	0.0190327	0.0142435	0.0218933	0.0204787	0.00751554	0.00656406	0.012593	0.00798425	0.00416355	0.0280216	0.024876	0.00501444	0.0147597	0.00442875	0.00789051	0.00723093	0.0224619	0.0181561	0.0172671	0.00638783	0.0504783	0.00430972	0.0149697	0.0154302	0.0214901	0.00682734	0.0125154	0.0127543	0.00769895
672	0.0271566	0.00634072	0.00539042	0.00698868	0.00685249	0.00803645	0.0116181	0.0216418	0.0167264	0.00975434	0.0122394	0.00451826	0.010274	0.00543848	0.00625463	0.00481551	0.0215073	0.00521488	0.0236214	0.00609706	0.0112293	0.00697162	0.0215026	0.0188611	0.0212766	0.0120334	0.0168982	0.0348564	0.00715733	0.00763599	0.00562225	0.0238889	0.0296846	0.00782068	0.0143096	0.0235406	0.0125547	0.00521398	0.00973384	0.0219718	0.0146823	0.00422809	0.00481422	0.00359118	0.00621288	0.0161529	0.00557632	0.00827457
673	0.0121805	0.010084	0.0063915	0.0344126	0.00851931	0.0241094	0.00484086	0.00442143	0.00955795	0.00635838	0.0307261	0.024362	0.0252343	0.0115568	0.00765369	0.0370857	0.0355859	0.0054662	0.00932822	0.00576749	0.0241135	0.0322896	0.0272623	0.00664836	0.00875207	0.009067	0.0158044	0.00875414	0.0141121	0.016689	0.00476118	0.0198983	0.0143037	0.0192026	0.00867712	0.0208756	0.0230492	0.033383	0.0107224	0.0095653	0.00569759	0.00468518	0.00536971	0.00535826	0.0133816	0.024291	0.00640683	0.00741114
674	0.0463259	0.00542399	0.00539042	0.00769639	0.0212983	0.0263463	0.0137359	0.00418873	0.00470869	0.00549133	0.00611972	0.015936	0.00805095	0.00503059	0.00584314	0.0068793	0.0127606	0.0133199	0.022794	0.00659141	0.0114066	0.00678816	0.0127352	0.00700968	0.0196167	0.0212123	0.00907798	0.0386997	0.0164753	0.0127529	0.00450793	0.00541191	0.0213059	0.0134069	0.0289237	0.0069797	0.00573011	0.0148294	0.00707224	0.0298324	0.00562454	0.003771	0.0047525	0.00535826	0.00791971	0.00579531	0.00569496	0.00798676
675	0.0753794	0.00641711	0.0282612	0.00813871	0.0189832	0.0077879	0.00478035	0.0186747	0.0385832	0.0264451	0.0217377	0.0044572	0.00847152	0.00632223	0.0199984	0.00619137	0.0369039	0.00565469	0.0081998	0.0290846	0.0106974	0.00746086	0.00838346	0.0128631	0.0236155	0.0267532	0.030187	0.0225259	0.00837272	0.0247973	0.0059768	0.0136118	0.0180142	0.0541862	0.00898158	0.0277284	0.00585887	0.0225487	0.0105703	0.0298324	0.0400292	0.00525654	0.00586347	0.0121416	0.0074418	0.0067201	0.0166696	0.00798676
676	0.0122804	0.00695187	0.00746958	0.00778485	0.0081489	0.010522	0.0157933	0.00558497	0.00597372	0.00628613	0.00815962	0.153865	0.00588801	0.0390211	0.00765369	0.00625391	0.00593098	0.00464941	0.00662003	0.00774491	0.0189716	0.00733855	0.0136951	0.00845498	0.0177305	0.0136565	0.0061249	0.0216185	0.00702228	0.0563646	0.030036	0.0533537	0.0118499	0.0068431	0.00928604	0.00945431	0.0328354	0.00683911	0.0177947	0.0105124	0.00606282	0.00519941	0.00598692	0.00524426	0.00880726	0.00628853	0.005517	0.00705137
677	0.01248	0.00641711	0.00662252	0.00654636	0.0100009	0.00836785	0.0183953	0.0057595	0.0083632	0.00621387	0.0215465	0.00543412	0.00618842	0.0103331	0.00666612	0.0258286	0.00563144	0.0169012	0.00669525	0.00799209	0.0105792	0.00782779	0.00806348	0.0090331	0.00754489	0.0242906	0.00678114	0.00651222	0.0304524	0.0207038	0.0138277	0.0074892	0.00658328	0.00816982	0.0216167	0.0242386	0.00830543	0.00704225	0.0176426	0.0270859	0.0235939	0.00428522	0.00709789	0.00535826	0.00853417	0.00776819	0.00664412	0.0103612
678	0.191494	0.00618793	0.050824	0.0189313	0.00981572	0.0415079	0.0159748	0.0408982	0.00695762	0.013078	0.0156818	0.00708267	0.00564768	0.0295037	0.0291334	0.0274547	0.024323	0.00634582	0.0112089	0.00766252	0.0364066	0.0173679	0.0231665	0.0174881	0.0114682	0.0233951	0.00853112	0.00640547	0.0239028	0.0197591	0.0160057	0.017493	0.0505117	0.0088681	0.0095905	0.0127538	0.00643832	0.00819339	0.0421293	0.0114594	0.00759679	0.0122272	0.00543143	0.0133957	0.00723698	0.00893958	0.0195171	0.00956972
679	0.0164736	0.0328495	0.239335	0.011058	0.0080563	0.00936205	0.0322522	0.0362441	0.0252302	0.00606936	0.020909	0.00757113	0.0281182	0.0230456	0.0264176	0.0183239	0.00742871	0.00691128	0.0289626	0.00955755	0.0213948	0.0291096	0.00844746	0.0289782	0.0113928	0.0333016	0.0102264	0.0290915	0.00844024	0.035897	0.0133212	0.00677855	0.00843857	0.0108233	0.0104278	0.00742386	0.00817667	0.0159805	0.0110266	0.0281277	0.0163623	0.00622786	0.00635724	0.00627031	0.00949	0.00782984	0.0195171	0.0153259
680	0.013778	0.0222307	0.00723856	0.0270701	0.016946	0.0352941	0.0219654	0.00593403	0.0192565	0.029841	0.0499139	0.0301624	0.0222903	0.00720598	0.00880586	0.00706692	0.00629044	0.00659713	0.0197848	0.00840405	0.0182624	0.00911204	0.00844746	0.0108397	0.0316131	0.0172385	0.0251559	0.0145191	0.0187711	0.0297567	0.00724307	0.017001	0.0390807	0.0267439	0.0128635	0.0236041	0.0134561	0.00778711	0.0247909	0.01127	0.00606282	0.00617072	0.0180842	0.00581428	0.0183655	0.0199753	0.00634751	0.00863434
681	0.0419329	0.0102368	0.0267981	0.0108811	0.0280582	0.0130075	0.0142805	0.00651579	0.00730902	0.00809249	0.00809588	0.00708267	0.00702956	0.00686608	0.0106164	0.00700438	0.0161754	0.00640865	0.0343038	0.0462223	0.00951537	0.0139433	0.0102393	0.0106952	0.00965746	0.00968266	0.00809362	0.00880752	0.0299797	0.0179485	0.00719242	0.00623189	0.00831887	0.00921723	0.0662962	0.00964467	0.00991501	0.0327059	0.0101901	0.0558765	0.00708546	0.0166267	0.00722133	0.00570028	0.026968	0.00770654	0.00860177	0.0127356
682	0.0135783	0.00840336	0.00685353	0.0265393	0.0112973	0.0134217	0.0432046	0.0112281	0.00857404	0.0397399	0.00777714	0.00659421	0.0176039	0.0260367	0.0308617	0.0187617	0.00784807	0.0583689	0.00850071	0.04993	0.0101655	0.0113136	0.00895943	0.0276774	0.0129018	0.0146639	0.0318823	0.022259	0.0268737	0.0100764	0.00704047	0.0209916	0.00730145	0.00858879	0.00997108	0.00945431	0.0202807	0.0327059	0.015057	0.0429965	0.00891161	0.00611359	0.00728305	0.00456022	0.00867072	0.00887793	0.0089577	0.0112966
683	0.0416334	0.00748663	0.0336516	0.00902335	0.0171312	0.0302403	0.031042	0.0082611	0.00878488	0.0083815	0.0687831	0.00818171	0.0069094	0.00666213	0.00987573	0.00775485	0.0134196	0.00885901	0.00947867	0.011123	0.0258865	0.010274	0.00998336	0.0100448	0.0116946	0.0231712	0.0393744	0.0121704	0.0101283	0.013855	0.00683787	0.0414913	0.00963553	0.0124293	0.020475	0.0333122	0.0156451	0.00900596	0.0185551	0.0439436	0.0092038	0.00737059	0.00845575	0.00689734	0.00949	0.0095561	0.0316782	0.0118722
684	0.0271566	0.00970206	0.0107808	0.0567941	0.0465784	0.0479702	0.00925814	0.00663215	0.00906599	0.0107659	0.00937082	0.0362071	0.0465633	0.00666213	0.0134145	0.0120075	0.00850707	0.0084192	0.0117355	0.0484469	0.0148345	0.0190802	0.00915141	0.0114901	0.0103365	0.0391224	0.00880455	0.0191096	0.0300473	0.0107849	0.0175759	0.0466845	0.00903705	0.0277914	0.0139291	0.0245558	0.00933557	0.0297264	0.0348289	0.0339994	0.00986121	0.00817049	0.0124059	0.00746737	0.00976309	0.0118989	0.0100255	0.0271982
685	0.016873	0.0106952	0.0103188	0.0122965	0.0455598	0.013256	0.00768486	0.00890104	0.0968445	0.0278179	0.010582	0.0104408	0.00696948	0.010741	0.0741503	0.00838024	0.0279176	0.0101156	0.0618371	0.508857	0.0207447	0.0294765	0.0102393	0.0330973	0.0107892	0.03263	0.00896861	0.0489484	0.0120189	0.0335354	0.00957301	0.0309408	0.0293854	0.0096362	0.0119501	0.0106599	0.0112671	0.028643	0.0126236	0.0155318	0.00964207	0.00777054	0.0065424	0.00649832	0.0114016	0.0300247	0.00937296	0.0129515
686	0.0177716	0.0110008	0.0106268	0.0178698	0.035744	0.0178128	0.00768486	0.00715574	0.0101202	0.00989884	0.0102633	0.0105629	0.00769046	0.0184908	0.0928319	0.0115697	0.00946561	0.0106182	0.0112841	0.00939277	0.0114657	0.0103963	0.0120312	0.0139471	0.014788	0.00945878	0.0220387	0.008594	0.00945307	0.0658112	0.00942106	0.0231783	0.0101742	0.0124991	0.0336429	0.0108503	0.0112671	0.0107665	0.0446388	0.0138271	0.0468955	0.0095989	0.00944328	0.00735336	0.0150201	0.0107275	0.011034	0.015254
687	0.0683906	0.0105424	0.0104728	0.0108811	0.015094	0.0154101	0.00889507	0.0356042	0.00962822	0.0160405	0.0154905	0.0308341	0.00823119	0.0108769	0.0202452	0.0107567	0.0573928	0.0103669	0.0325735	0.0113702	0.0202719	0.0282534	0.0385255	0.0138026	0.015467	0.0100744	0.0275074	0.0107825	0.0128292	0.0143273	0.01712	0.0100038	0.0501526	0.0289086	0.0474197	0.011802	0.034445	0.0370395	0.0171103	0.0440383	0.0113952	0.0101703	0.0104925	0.00860742	0.0428074	0.0107275	0.0100848	0.0148223
688	0.0207668	0.0111535	0.013091	0.0142428	0.0322252	0.0399337	0.00841099	0.00890104	0.0473681	0.0104769	0.0592848	0.0175235	0.00955299	0.00972128	0.0114394	0.0195122	0.00946561	0.0090475	0.0242985	0.0196095	0.0118203	0.0387109	0.0369896	0.0230525	0.0156179	0.0375553	0.0347807	0.0112629	0.0359217	0.0136188	0.00972497	0.0116438	0.0584116	0.0134069	0.0400365	0.0100888	0.055112	0.0107665	0.0306464	0.0204565	0.0115413	0.0117129	0.0385755	0.00957647	0.0135181	0.0139334	0.0132289	0.0127356
689	0.0252596	0.0284186	0.0236408	0.0147735	0.0152792	0.0168186	0.0125862	0.00959916	0.00990934	0.0148121	0.0123669	0.0189278	0.00943283	0.0119647	0.0126739	0.0108193	0.0107836	0.00659713	0.0153464	0.0135948	0.0236998	0.0129036	0.0663637	0.0172713	0.0523615	0.0345889	0.010828	0.0179887	0.0123565	0.0213335	0.0119536	0.0303941	0.0109522	0.0273724	0.0155275	0.0263325	0.0141643	0.0266116	0.0381749	0.0168577	0.0123448	0.00765627	0.0132082	0.0122556	0.0172049	0.0118989	0.0131696	0.0153979
690	0.0233626	0.0401833	0.0464346	0.0147735	0.0463932	0.0175642	0.011376	0.00901739	0.0415349	0.0148121	0.0127494	0.0103798	0.0102139	0.0383413	0.0160481	0.0115697	0.0114426	0.0132571	0.0118107	0.0141715	0.0140071	0.013454	0.0143991	0.0259431	0.0301041	0.0129289	0.0125779	0.0390733	0.042944	0.0157443	0.0118523	0.0114251	0.0140643	0.0179457	0.0191049	0.014467	0.0433299	0.0142199	0.0158935	0.0822047	0.0247626	0.0111987	0.0125293	0.00843641	0.0148836	0.0233046	0.0131696	0.0246798
691	0.0252596	0.012605	0.0150932	0.0638712	0.0163904	0.0183099	0.0105289	0.00977369	0.0135639	0.0113439	0.0144068	0.011723	0.0118361	0.0129844	0.022385	0.0149468	0.0133597	0.0101156	0.0156473	0.0715992	0.0161347	0.0169398	0.0143991	0.0313629	0.0205221	0.0312308	0.013781	0.0356037	0.0135719	0.0617177	0.0120042	0.0124638	0.0134658	0.0168983	0.0184199	0.0343909	0.0239506	0.0160482	0.0511787	0.0373141	0.0138787	0.00857045	0.0138872	0.0286154	0.0157712	0.0156597	0.0464495	0.0582818
692	0.0495208	0.0158136	0.0117049	0.0138889	0.0939902	0.0209611	0.0380007	0.010879	0.0456111	0.0156792	0.0123032	0.0105629	0.0105744	0.0101971	0.028475	0.01601	0.0107836	0.0121262	0.0149703	0.0137596	0.0160757	0.0159613	0.0147191	0.0168377	0.132941	0.016287	0.0140545	0.0122771	0.0174207	0.0193655	0.0279086	0.0112611	0.0484769	0.0174569	0.0197899	0.016434	0.0158383	0.0559995	0.021749	0.0205512	0.0137327	0.0319963	0.0102457	0.240039	0.0134498	0.0147966	0.0167883	0.0166931
693	0.028155	0.0135982	0.0143231	0.0167197	0.0214835	0.0183099	0.0156723	0.0116935	0.013353	0.0221098	0.0161918	0.0101356	0.013218	0.0174031	0.0165419	0.0156973	0.0146777	0.0159588	0.0246746	0.0201862	0.0318558	0.0553449	0.0298861	0.0686515	0.0545496	0.0475737	0.0120311	0.014092	0.0175557	0.0174762	0.0286684	0.0553764	0.0156203	0.0467844	0.0226823	0.0142767	0.0172547	0.0160482	0.0730038	0.0321053	0.018992	0.0214261	0.0235156	0.0121416	0.0703898	0.0170777	0.0146527	0.113613
694	0.0290535	0.0266616	0.0148622	0.0176928	0.0222243	0.0240265	0.0137359	0.00919193	0.0134233	0.016763	0.0157455	0.0183783	0.0136385	0.121142	0.0185993	0.015197	0.0125809	0.0409022	0.011585	0.0158194	0.0181442	0.0149829	0.0557404	0.0187888	0.0215029	0.0176303	0.041015	0.0151062	0.0174882	0.0249547	0.0137264	0.0278249	0.0139446	0.0854689	0.0222256	0.0510152	0.0177698	0.024851	0.0200761	0.0235818	0.0146823	0.0120558	0.0120356	0.0113436	0.020482	0.0195438	0.064365	0.0189955
695	0.0302516	0.0172651	0.0166333	0.0191083	0.0225021	0.0720795	0.0118601	0.0118681	0.0159533	0.0398121	0.0172755	0.015936	0.0141793	0.0182189	0.016295	0.0141338	0.0419363	0.0135712	0.0455127	0.0177968	0.020331	0.0185298	0.0275822	0.0198006	0.0196922	0.0157273	0.0171716	0.0170279	0.0209993	0.0331418	0.0392544	0.0144864	0.0172961	0.0199707	0.130233	0.0170051	0.0347025	0.0201788	0.0231179	0.0330524	0.0186267	0.014684	0.0149364	0.0379639	0.0197993	0.0181874	0.0285341	0.0207224
696	0.0305511	0.0191749	0.0159402	0.0187544	0.0215761	0.0249379	0.0181532	0.0157659	0.0129313	0.0166908	0.0189966	0.0108682	0.0126172	0.0147519	0.0220558	0.0185116	0.0220465	0.0158331	0.0329497	0.020763	0.0446218	0.0195695	0.0195188	0.0208123	0.0227101	0.0170706	0.019031	0.0706203	0.041391	0.0236165	0.0161576	0.0147597	0.0330361	0.0217862	0.0277059	0.0371827	0.0180917	0.0214653	0.0225855	0.0342836	0.014244	0.0127414	0.0489446	0.0141367	0.0238274	0.0533909	0.0155425	0.0251115
697	0.0329473	0.0156608	0.0204066	0.0207891	0.0267617	0.0278376	0.0147646	0.0162895	0.0394265	0.0177746	0.0182954	0.0178898	0.0291997	0.0176071	0.0186816	0.0195747	0.0127007	0.0187233	0.0613857	0.0963994	0.0218676	0.0201199	0.0191988	0.0224744	0.0237664	0.0159512	0.0194685	0.0183623	0.154355	0.0229867	0.0548042	0.03761	0.0190915	0.0263948	0.0235957	0.0213198	0.0497038	0.0185536	0.0260076	0.0286012	0.015924	0.0132556	0.0162943	0.0139657	0.0262852	0.0241677	0.0177374	0.0854799
698	0.0348443	0.0218487	0.0235638	0.0245046	0.0280582	0.0257664	0.0145226	0.0130316	0.0174292	0.0196532	0.0458341	0.0573941	0.0180846	0.0226377	0.0227965	0.055222	0.0568536	0.0157075	0.0190326	0.0262833	0.0231679	0.0193249	0.0348138	0.0239196	0.0308586	0.021716	0.0194685	0.0159069	0.0243079	0.0265292	0.0592109	0.017493	0.0271111	0.0211577	0.0258791	0.021066	0.0189287	0.0316224	0.0758175	0.0597594	0.0178963	0.0185122	0.0395013	0.0230861	0.0226668	0.0196054	0.0185086	0.0561951
699	0.0378395	0.0179526	0.0233328	0.02477	0.0226873	0.0352113	0.016701	0.0154168	0.019397	0.0203035	0.021164	0.0152033	0.022771	0.021618	0.0204098	0.0578487	0.019051	0.0309751	0.0728955	0.0368295	0.0239953	0.0245841	0.0232945	0.0236306	0.0720537	0.0702972	0.0208903	0.0528451	0.0227549	0.0313312	0.021476	0.0433499	0.0462625	0.0763913	0.0302938	0.0778553	0.0254314	0.0216685	0.0289734	0.036083	0.0217677	0.0172552	0.0211702	0.0149917	0.0252611	0.0215166	0.0214154	0.032019
700	0.040635	0.0362109	0.0227938	0.0260085	0.0273173	0.095029	0.0157933	0.0288557	0.0218568	0.0333815	0.0233952	0.0183783	0.0185652	0.0234534	0.0237841	0.0200751	0.0132399	0.0206082	0.0205371	0.0246354	0.0490544	0.0225049	0.0271343	0.0265212	0.0329712	0.0300554	0.0195778	0.0199637	0.0276165	0.0778556	0.0225396	0.0252009	0.0219044	0.0296069	0.0377531	0.0289975	0.0435874	0.0279659	0.0296578	0.0374089	0.0224982	0.0182836	0.0158005	0.0257653	0.0596709	0.0511097	0.0256867	0.0261189
b	bArr2-F5 spectra
Wavelength (nm)	0,3 µM PTH(1-34)																				Vehicle																				mock labelling
300	0.0295434	0.00352586	0.00347423	0.00453564	0.00484614	0.00312319	0.00281139	0.00279516	0.00326555	0.00376614	0.0030989	0.00447016	0.00332899	0.00341562	0.00373544	0.00305301	0.0026958	0.00783546	0.00347395	0.00498753	0.0267227	0.00476889	0.00413552	0.00412412	0.00467377	0.0100545	0.00422469	0.00414938	0.00492871	0.00465449	0.00398054	0.00366408	0.00383377	0.00284943	0.00893921	0.0046805	0.00457122	0.00557046	0.0051458	0.0188679	0.00657376	0.0102382	0.00473118	0.00386473	0.0120888	0.00628931	0.00524292	0.00514469
301	0.0302596	0.00721961	0.0121598	0.0049676	0.00533075	0.00312319	0.00244469	0.00332757	0.00341398	0.0044835	0.00498518	0.00341835	0.00361847	0.00372613	0.0054933	0.00319178	0.00312145	0.00359125	0.00430108	0.0101829	0.027563	0.00476889	0.010975	0.00746269	0.00934754	0.00516688	0.00375528	0.00462815	0.00440063	0.00501253	0.00501253	0.00703503	0.00429382	0.0104979	0.00536353	0.00569801	0.00402267	0.00598308	0.00578902	0.00700809	0.00631081	0.00417885	0.00430108	0.00676329	0.00535077	0.00516622	0.0117092	0.00728832
302	0.0322292	0.00419745	0.00405327	0.00777538	0.00581536	0.00300752	0.00293363	0.005191	0.00400772	0.00484218	0.0117219	0.00289245	0.00405268	0.0104021	0.00593276	0.00291424	0.00326334	0.00342801	0.00397022	0.00540316	0.0255462	0.0124725	0.0139971	0.0200314	0.00504767	0.00460829	0.00375528	0.00542611	0.00422461	0.00608665	0.00383311	0.00307783	0.00398712	0.00434913	0.019269	0.00569801	0.0106052	0.00598308	0.00600343	0.00727763	0.0168288	0.00501463	0.0673118	0.0100483	0.00574713	0.00628931	0.00489339	0.00664523
303	0.0284691	0.00386165	0.00463231	0.0049676	0.00508844	0.00347021	0.00256692	0.00332757	0.00356242	0.00394548	0.00336836	0.00289245	0.00332899	0.00931532	0.00461437	0.00291424	0.0026958	0.00359125	0.00347395	0.00581879	0.0258823	0.00531915	0.00636233	0.00451689	0.00616938	0.00404971	0.00391175	0.00478774	0.00510474	0.00519155	0.00427539	0.00571596	0.00398712	0.00389922	0.00516488	0.0042735	0.00420552	0.00515783	0.00600343	0.00700809	0.00578491	0.00417885	0.00451613	0.00676329	0.00435989	0.00516622	0.00506816	0.00664523
304	0.0268577	0.00386165	0.00424628	0.00518359	0.00533075	0.00335454	0.00293363	0.00705444	0.00267181	0.00394548	0.00255996	0.00920326	0.0112896	0.00341562	0.00461437	0.00346933	0.00283768	0.00310153	0.00314309	0.00477972	0.0236975	0.00476889	0.00461269	0.0100157	0.00504767	0.00460829	0.00391175	0.00414938	0.00475268	0.0116362	0.00427539	0.00366408	0.00352707	0.00359928	0.0198649	0.00549451	0.00493692	0.00660202	0.00600343	0.00673854	0.00604786	0.00396991	0.00516129	0.0104348	0.0051526	0.00606469	0.00489339	0.00557342
305	0.024709	0.00402955	0.00424628	0.00453564	0.00581536	0.00277617	0.00232245	0.00266205	0.00400772	0.0035868	0.0035031	0.00236655	0.00376321	0.00357087	0.00505383	0.00277546	0.00340522	0.00440744	0.00363937	0.00415628	0.0220168	0.00513573	0.00413552	0.00589159	0.00579548	0.00418936	0.00438116	0.00414938	0.00475268	0.00465449	0.00339083	0.00337095	0.00383377	0.00269946	0.00516488	0.0514855	0.00767965	0.00536414	0.0139365	0.00592992	0.00999211	0.0043878	0.020215	0.00444444	0.00475624	0.00561545	0.00489339	0.00621651
306	0.0238138	0.00319006	0.00405327	0.00367171	0.00436152	0.00682475	0.00305586	0.00252895	0.00282025	0.00340746	0.00336836	0.0031554	0.00246056	0.00341562	0.00505383	0.00582848	0.011067	0.00359125	0.00363937	0.00498753	0.0210084	0.00403522	0.0038174	0.00510605	0.00486072	0.004329	0.00375528	0.00398979	0.0114416	0.00465449	0.00412797	0.00644878	0.00337372	0.00404919	0.00735002	0.00569801	0.00511977	0.00557046	0.00578902	0.00727763	0.0173547	0.00501463	0.00494624	0.00444444	0.00475624	0.00628931	0.0043691	0.00428725
307	0.0291853	0.00386165	0.0125458	0.00388769	0.00557306	0.00300752	0.00256692	0.00292826	0.00311711	0.00824964	0.00336836	0.00223508	0.00303951	0.00326036	0.0048341	0.0101304	0.00468218	0.00342801	0.00430108	0.0045719	0.0198319	0.00935437	0.00365834	0.00412412	0.00504767	0.00614439	0.00359881	0.0119694	0.00457666	0.00411744	0.00339083	0.00381064	0.00368042	0.00524895	0.00456893	0.0042735	0.00383982	0.00577677	0.00536021	0.00727763	0.00447016	0.00396991	0.00430108	0.00463768	0.00495442	0.0049416	0.0043691	0.171704
308	0.0207699	0.00285426	0.00366725	0.00388769	0.00557306	0.00300752	0.00256692	0.00266205	0.00549206	0.0120158	0.00255996	0.00276098	0.0114344	0.00310511	0.00395517	0.00291424	0.0045403	0.00734574	0.00297767	0.00394846	0.02	0.0038518	0.00397646	0.00451689	0.00392597	0.00377042	0.00328587	0.00383019	0.0168984	0.00429646	0.00383311	0.00351751	0.00521392	0.00419916	0.0174811	0.0038665	0.00383982	0.0111409	0.0051458	0.00700809	0.0042072	0.0043878	0.00365591	0.0036715	0.00673801	0.00628931	0.00471863	0.0130761
309	0.0195166	0.00335796	0.00386026	0.00388769	0.00436152	0.00254482	0.00232245	0.00252895	0.00296868	0.0408895	0.00242522	0.00236655	0.00303951	0.00263934	0.00681169	0.00291424	0.00326334	0.00359125	0.00496278	0.00394846	0.0189916	0.00440205	0.00334023	0.00765907	0.0100953	0.00335149	0.0100141	0.00335142	0.00968139	0.00411744	0.00368568	0.00293126	0.00352707	0.00389922	0.00516488	0.00529101	0.00420552	0.00495152	0.00493139	0.00700809	0.00552196	0.0043878	0.00430108	0.0036715	0.00435989	0.0134771	0.00401957	0.00621651
310	0.0186213	0.00251847	0.00347423	0.00367171	0.00436152	0.00277617	0.00195575	0.00279516	0.00356242	0.00286944	0.00215575	0.00236655	0.00926328	0.00310511	0.00461437	0.00249792	0.00283768	0.00244858	0.00297767	0.0124688	0.0164706	0.0038518	0.0038174	0.0043205	0.00486072	0.00335149	0.00985761	0.00781998	0.00404858	0.00340136	0.00412797	0.00454346	0.00352707	0.00329934	0.0109257	0.004477	0.00841104	0.00536414	0.00385935	0.00727763	0.00447016	0.00376097	0.00430108	0.00811594	0.00673801	0.00539084	0.00384481	0.00621651
311	0.0170098	0.00218267	0.00328122	0.00367171	0.00484614	0.00474263	0.00232245	0.00239585	0.00296868	0.00322812	0.00229049	0.00460163	0.00347373	0.00294985	0.00395517	0.00222037	0.00283768	0.0029383	0.00645161	0.00415628	0.0156302	0.00440205	0.0057261	0.00412412	0.00411292	0.00293255	0.00516351	0.00303224	0.00844922	0.00358038	0.00353826	0.00293126	0.00352707	0.00344931	0.00556218	0.0046805	0.00347413	0.00495152	0.011578	0.0121294	0.0139364	0.0029252	0.00430108	0.00328502	0.0142687	0.00426774	0.00384481	0.0152197
312	0.0155774	0.00251847	0.0044393	0.00410367	0.00460383	0.00196645	0.00183352	0.00226274	0.00252338	0.00286944	0.0030989	0.00249803	0.00246056	0.00450241	0.00373544	0.00263669	0.00241203	0.00244858	0.00248139	0.00332502	0.0163025	0.00421864	0.00318117	0.00353496	0.00429987	0.00516688	0.00375528	0.00335142	0.00387256	0.0066237	0.0032434	0.00586252	0.00291366	0.00284943	0.00397298	0.00590151	0.00347413	0.00433258	0.00450257	0.00512129	0.00499606	0.00376097	0.00365591	0.00386473	0.00356718	0.00426774	0.00367005	0.00493033
313	0.0153984	0.00285426	0.00308821	0.00345572	0.00436152	0.00242915	0.00941205	0.00239585	0.00267181	0.00394548	0.00269469	0.0021036	0.0026053	0.00248409	0.00395517	0.00235915	0.00241203	0.00244858	0.00264682	0.00810474	0.0132773	0.00366838	0.00302211	0.0043205	0.011404	0.00293255	0.00344234	0.0137249	0.00598486	0.00322234	0.00294855	0.0189066	0.00306701	0.00284943	0.00437028	0.00407	0.00639971	0.00495152	0.00428816	0.00592992	0.00473311	0.00334308	0.00473118	0.007343	0.00336901	0.00471698	0.00349528	0.00707395
314	0.0162936	0.00251847	0.00250917	0.00367171	0.00387691	0.00231348	0.00171128	0.00199654	0.00237494	0.00304878	0.00229049	0.00223508	0.0026053	0.00248409	0.00417491	0.00541216	0.00212826	0.00277506	0.00760959	0.00561097	0.0157983	0.00348496	0.00286305	0.00490966	0.00355207	0.0030722	0.00281646	0.00351101	0.00299243	0.00304332	0.00235884	0.00249157	0.00291366	0.00284943	0.00417163	0.0034595	0.00329128	0.00371364	0.00343053	0.00512129	0.00447016	0.00898454	0.00387097	0.00289855	0.00911613	0.0114555	0.00349528	0.00471597
315	0.0146822	0.00268637	0.00250917	0.00237581	0.00751151	0.00208213	0.00696736	0.00771995	0.00267181	0.00304878	0.00511991	0.00184065	0.0026053	0.00217358	0.00351571	0.0020816	0.00227015	0.00261182	0.00330852	0.00706567	0.0121008	0.00275128	0.0139971	0.00608798	0.00355207	0.00293255	0.00234705	0.00287265	0.00897729	0.0037594	0.00280112	0.00527627	0.00414047	0.00254949	0.00496623	0.003256	0.00420552	0.0195997	0.00814751	0.0134771	0.00447016	0.00396991	0.0027957	0.00270531	0.00336901	0.0101078	0.00367005	0.00450161
316	0.0188004	0.00251847	0.00231616	0.00280778	0.00411921	0.00208213	0.00171128	0.00173033	0.00192964	0.00251076	0.00188628	0.0021036	0.00217108	0.00263934	0.00329598	0.00180405	0.00241203	0.00881489	0.00231596	0.00332502	0.0112605	0.00348496	0.00286305	0.00314218	0.00355207	0.00279291	0.0112658	0.00287265	0.00299243	0.00340136	0.00353826	0.00234501	0.00398712	0.00269946	0.00377433	0.003663	0.00255988	0.00391995	0.00364494	0.00512129	0.0042072	0.0029252	0.00365591	0.00309179	0.00336901	0.00539084	0.00367005	0.00450161
317	0.0130707	0.00235057	0.00270218	0.00259179	0.00387691	0.00208213	0.00171128	0.00173033	0.00237494	0.00233142	0.00202102	0.0042072	0.00217108	0.00201832	0.00307625	0.00166528	0.00170261	0.0021221	0.00231596	0.00311721	0.0107563	0.00275128	0.00318117	0.00274941	0.00336511	0.00265326	0.00328587	0.00287265	0.00352051	0.00393842	0.00235884	0.0118716	0.00260696	0.00269946	0.00337704	0.003256	0.00310843	0.00330101	0.00343053	0.00404313	0.00341835	0.00313414	0.00236559	0.00289855	0.00317083	0.00471698	0.00262146	0.00364416
318	0.0112802	0.00302216	0.00366725	0.00323974	0.00387691	0.00185078	0.00122234	0.00678823	0.00252338	0.0125538	0.00188628	0.00197213	0.00217108	0.00201832	0.00813008	0.00152651	0.00227015	0.00244858	0.00231596	0.00332502	0.00991597	0.00275128	0.00890727	0.0029458	0.00411292	0.00558581	0.00265999	0.00287265	0.00721704	0.00250627	0.00250627	0.00219845	0.00276031	0.00239952	0.00337704	0.003256	0.00914244	0.0030947	0.00407376	0.00431267	0.00289245	0.00313414	0.00322581	0.00309179	0.00336901	0.00336927	0.00908773	0.00407288
319	0.010385	0.00235057	0.00250917	0.00280778	0.0036346	0.00173511	0.00158905	0.00212964	0.00222651	0.00251076	0.00215575	0.00184065	0.00202634	0.00186306	0.00285652	0.00180405	0.00709421	0.00310153	0.00215054	0.00477972	0.00957983	0.00275128	0.00222682	0.00392773	0.0538418	0.00265326	0.00234705	0.00494733	0.0021123	0.0028643	0.00265369	0.00571596	0.00230026	0.00224955	0.00317839	0.00834351	0.00255988	0.00990303	0.00407376	0.00512129	0.0036813	0.00313414	0.00301075	0.00309179	0.00297265	0.0172956	0.00279623	0.00385852
320	0.00966876	0.00184688	0.00270218	0.00712743	0.0036346	0.00196645	0.00134458	0.00159723	0.00222651	0.00233142	0.00161681	0.0021036	0.0018816	0.00170781	0.00307625	0.00235915	0.00198638	0.0021221	0.00215054	0.00290939	0.00857143	0.00458547	0.00222682	0.0029458	0.00261731	0.00223432	0.00438116	0.00255346	0.00246435	0.0146796	0.00206398	0.00234501	0.00245361	0.00239952	0.00297974	0.0034595	0.00292558	0.0134104	0.00321612	0.0110512	0.0036813	0.00835771	0.00215054	0.00251208	0.0025763	0.00426774	0.00489339	0.00450161
321	0.013966	0.00184688	0.00231616	0.00259179	0.00290768	0.00161943	0.00146681	0.00173033	0.00519519	0.00197274	0.00175155	0.00118328	0.00144739	0.00201832	0.00241705	0.00152651	0.00141884	0.0021221	0.00215054	0.00270158	0.0119328	0.00256787	0.0019087	0.00274941	0.00299121	0.00251362	0.00203411	0.00239387	0.00264038	0.00340136	0.00221141	0.00205188	0.00214691	0.00254949	0.00278109	0.012617	0.00255988	0.00350732	0.00728988	0.00350404	0.00447016	0.00271626	0.00258065	0.00251208	0.00198177	0.00404313	0.00262146	0.0034298
322	0.00859445	0.00201478	0.00714148	0.00237581	0.00339229	0.00138809	0.00146681	0.00133103	0.00207808	0.00215208	0.00161681	0.00144623	0.00202634	0.00201832	0.00285652	0.0036081	0.00184449	0.00228534	0.00132341	0.00290939	0.00823529	0.00275128	0.00206776	0.00235664	0.00224341	0.00237397	0.00219058	0.014842	0.00281641	0.00250627	0.00191656	0.00175876	0.00260696	0.00209958	0.00337704	0.002849	0.00420552	0.00288838	0.00300172	0.00404313	0.00289245	0.00668617	0.0027957	0.00193237	0.00356718	0.00292004	0.00262146	0.0034298
323	0.00823635	0.00184688	0.00212314	0.00215983	0.00290768	0.00138809	0.00146681	0.00133103	0.00178121	0.00520086	0.00175155	0.00144623	0.00159213	0.00155255	0.00263678	0.00180405	0.00170261	0.00195886	0.00215054	0.00249377	0.0092437	0.00256787	0.0019087	0.00235664	0.00280426	0.00404971	0.00203411	0.00207469	0.0021123	0.00250627	0.0016217	0.00175876	0.00199356	0.00194961	0.00218514	0.0026455	0.00457122	0.0030947	0.00300172	0.00916442	0.00341835	0.00271626	0.00258065	0.00193237	0.00198177	0.00269542	0.0024467	0.00300107
324	0.00769919	0.00201478	0.00212314	0.00215983	0.00290768	0.00150376	0.0031781	0.00119792	0.00163277	0.00197274	0.00161681	0.00118328	0.00159213	0.00248409	0.00219732	0.00471829	0.00156073	0.00195886	0.00165426	0.00207814	0.00722689	0.00238445	0.00238588	0.00235664	0.00224341	0.00223432	0.00187764	0.00207469	0.00739306	0.00232725	0.00221141	0.00512971	0.00214691	0.0014997	0.00238379	0.002442	0.00255988	0.00226945	0.00814751	0.00404313	0.00289245	0.00229837	0.00172043	0.00193237	0.00217994	0.00292004	0.00227193	0.00707395
325	0.0087735	0.00167898	0.00193013	0.00323974	0.00314999	0.00138809	0.00146681	0.00119792	0.00192964	0.00484218	0.00121261	0.0042072	0.00289477	0.00186306	0.00241705	0.00152651	0.0026958	0.00163239	0.00363937	0.00249377	0.00705882	0.00201761	0.00238588	0.00255302	0.00411292	0.00181539	0.00234705	0.0019151	0.00228833	0.00232725	0.00250627	0.00161219	0.00521392	0.00254949	0.00238379	0.002442	0.00383982	0.00226945	0.0025729	0.00350404	0.00762556	0.00229837	0.00236559	0.0021256	0.00535077	0.00584007	0.0043691	0.00300107
326	0.00769919	0.00184688	0.00231616	0.00215983	0.00290768	0.00138809	0.00110011	0.00106482	0.00148434	0.00197274	0.00175155	0.00144623	0.00173686	0.00155255	0.0101077	0.00111019	0.00156073	0.00163239	0.00181969	0.00207814	0.00672269	0.00220103	0.00206776	0.00216025	0.00392597	0.00195503	0.00219058	0.00223428	0.00580884	0.00214823	0.00221141	0.00161219	0.00184021	0.00254949	0.00595948	0.0042735	0.00182849	0.00268207	0.00192967	0.0032345	0.0026295	0.00250731	0.00731183	0.00231884	0.0025763	0.0105571	0.00209717	0.00514469
327	0.00680394	0.00134318	0.00501834	0.00194384	0.00242307	0.00127241	0.00134458	0.00133103	0.00163277	0.00753228	0.00161681	0.00131475	0.00144739	0.00155255	0.00263678	0.00124896	0.00170261	0.00195886	0.00165426	0.00436409	0.00621849	0.00238445	0.00174964	0.00785546	0.00224341	0.00181539	0.00203411	0.0019151	0.00334448	0.00250627	0.00427539	0.00161219	0.00184021	0.00164967	0.00218514	0.0026455	0.00182849	0.00268207	0.00321612	0.00242588	0.00631081	0.00229837	0.00215054	0.00231884	0.00237812	0.00539084	0.00227193	0.00278671
328	0.00644584	0.00201478	0.00173712	0.00194384	0.00920766	0.00115674	0.00207799	0.00106482	0.00163277	0.00251076	0.00121261	0.00118328	0.00144739	0.00155255	0.00175786	0.00138773	0.00141884	0.00163239	0.00165426	0.00187032	0.00605042	0.00311812	0.0019087	0.00785546	0.00224341	0.00195503	0.0015647	0.0019151	0.0021123	0.00179019	0.00191656	0.00161219	0.00153351	0.00464907	0.00218514	0.0022385	0.00237703	0.00247576	0.00214408	0.00296496	0.0031554	0.00167154	0.00193548	0.00231884	0.00217994	0.0024708	0.00314575	0.00257235
329	0.00608774	0.00184688	0.00193013	0.00194384	0.00242307	0.00127241	0.00110011	0.00133103	0.00118747	0.00143472	0.00121261	0.00131475	0.00115791	0.00124204	0.00175786	0.00138773	0.00127696	0.00179563	0.00165426	0.00228595	0.00588235	0.00220103	0.00174964	0.00235664	0.00186951	0.00181539	0.00187764	0.00175551	0.00193628	0.00179019	0.00176913	0.00161219	0.00168686	0.00179964	0.0127136	0.0026455	0.00201134	0.00247576	0.00235849	0.00242588	0.00236655	0.0484747	0.00623656	0.00599034	0.00198177	0.0024708	0.00209717	0.00300107
330	0.00572963	0.00151108	0.00173712	0.00172786	0.00242307	0.00115674	0.00110011	0.00119792	0.00148434	0.00340746	0.00148208	0.00144623	0.00130265	0.00201832	0.00219732	0.00124896	0.00156073	0.00130591	0.00181969	0.00540316	0.00571429	0.00201761	0.00174964	0.00216025	0.00261731	0.00391007	0.00281646	0.00175551	0.00193628	0.00214823	0.00250627	0.00146563	0.00184021	0.00164967	0.00417163	0.0022385	0.00201134	0.00226945	0.0025729	0.00943396	0.0026295	0.00188048	0.00193548	0.00193237	0.00198177	0.0024708	0.00209717	0.00235798
331	0.00680394	0.00167898	0.0015441	0.00259179	0.00218076	0.00138809	0.00110011	0.00119792	0.00148434	0.0017934	0.00121261	0.0036813	0.00159213	0.00170781	0.00241705	0.00138773	0.00113507	0.00146915	0.00165426	0.00228595	0.00554622	0.00183419	0.00174964	0.0119796	0.00186951	0.00195503	0.00172117	0.00175551	0.00281641	0.00196921	0.00176913	0.00249157	0.00138016	0.00164967	0.00198649	0.00569801	0.00201134	0.00268207	0.0025729	0.0126685	0.0026295	0.00188048	0.0027957	0.00173913	0.00217994	0.00224618	0.00209717	0.00300107
332	0.00626679	0.00285426	0.00193013	0.00215983	0.00266537	0.00138809	0.00097788	0.00106482	0.00148434	0.0017934	0.00134735	0.00118328	0.00144739	0.00124204	0.00351571	0.0020816	0.00141884	0.00179563	0.00132341	0.00207814	0.00554622	0.00440205	0.00159058	0.00196386	0.00186951	0.00167574	0.00438116	0.00159591	0.0021123	0.00179019	0.0032434	0.00146563	0.00322036	0.00194961	0.00218514	0.0022385	0.00347413	0.00226945	0.0025729	0.00377358	0.0026295	0.00417885	0.00752688	0.0021256	0.00178359	0.00314465	0.00262146	0.00214362
333	0.00537153	0.00151108	0.00173712	0.00194384	0.00266537	0.00115674	0.00122234	0.00119792	0.00326555	0.0017934	0.00107788	0.00131475	0.00144739	0.0013973	0.00197759	0.00124896	0.00127696	0.00146915	0.00132341	0.00187032	0.00504202	0.00183419	0.00159058	0.00196386	0.00224341	0.00195503	0.00328587	0.00255346	0.00176025	0.00179019	0.00147427	0.00249157	0.00184021	0.00179964	0.00238379	0.002442	0.00201134	0.00268207	0.00621784	0.00296496	0.0026295	0.00355203	0.00193548	0.00193237	0.00217994	0.00269542	0.0024467	0.00214362
334	0.00501343	0.00184688	0.0015441	0.00172786	0.00387691	0.00115674	0.0100232	0.00106482	0.00178121	0.00161406	0.00134735	0.00144623	0.00144739	0.00186306	0.00197759	0.00111019	0.00127696	0.00146915	0.00148883	0.00187032	0.00487395	0.00201761	0.00159058	0.00216025	0.00205646	0.00167574	0.0015647	0.00175551	0.00264038	0.00179019	0.0016217	0.00146563	0.00138016	0.0014997	0.00198649	0.0022385	0.00164564	0.00206313	0.00235849	0.00350404	0.0021036	0.00605934	0.00967742	0.00135266	0.00198177	0.0024708	0.00174764	0.00428725
335	0.00501343	0.00184688	0.00289519	0.00172786	0.00218076	0.00127241	0.00097788	0.00119792	0.00192964	0.00914634	0.00094314	0.00118328	0.00130265	0.0013973	0.00197759	0.00124896	0.00113507	0.00195886	0.00132341	0.00228595	0.00487395	0.00183419	0.00159058	0.00216025	0.00186951	0.00209468	0.00172117	0.00143632	0.00176025	0.00214823	0.00132685	0.00161219	0.00168686	0.00164967	0.00178784	0.002035	0.00201134	0.00247576	0.00214408	0.00997305	0.0015777	0.0014626	0.00193548	0.00173913	0.00217994	0.00651393	0.0019224	0.00235798
336	0.00752014	0.00151108	0.0015441	0.00151188	0.00218076	0.00127241	0.00097788	0.00186344	0.00237494	0.00143472	0.00485044	0.0010518	0.00130265	0.00326036	0.00153812	0.00305301	0.00113507	0.00146915	0.00148883	0.00187032	0.00487395	0.00183419	0.00159058	0.00392773	0.00168256	0.00167574	0.0015647	0.00271305	0.00158423	0.00590763	0.00147427	0.0011725	0.00153351	0.0014997	0.00178784	0.002442	0.00182849	0.00185682	0.00192967	0.00269542	0.0021036	0.00167154	0.00193548	0.00193237	0.00217994	0.00224618	0.00174764	0.00750268
337	0.00483438	0.00151108	0.0015441	0.00669546	0.00605767	0.00196645	0.00293363	0.00119792	0.00133591	0.0017934	0.00107788	0.0010518	0.00101317	0.00124204	0.00395517	0.00111019	0.00127696	0.00114267	0.00148883	0.00187032	0.00453782	0.00733676	0.00159058	0.00196386	0.00149561	0.00377042	0.0015647	0.00159591	0.00176025	0.00322234	0.00147427	0.00439689	0.00138016	0.00164967	0.00198649	0.0018315	0.00182849	0.00206313	0.00214408	0.00242588	0.00184065	0.00188048	0.00193548	0.00193237	0.00475624	0.0101078	0.0019224	0.00214362
338	0.00447628	0.00151108	0.00173712	0.00151188	0.00218076	0.00115674	0.00110011	0.00119792	0.00118747	0.00161406	0.00121261	0.00092033	0.00130265	0.00124204	0.00175786	0.00263669	0.00127696	0.00130591	0.00198511	0.00436409	0.00436975	0.00476889	0.00238588	0.00196386	0.00205646	0.00167574	0.0015647	0.0019151	0.00158423	0.00161117	0.00353826	0.00131907	0.00153351	0.0014997	0.00218514	0.001628	0.00164564	0.00226945	0.00150086	0.00242588	0.00552196	0.00689511	0.00172043	0.00270531	0.00198177	0.00179695	0.00541769	0.00257235
339	0.00465533	0.00117529	0.00115808	0.00194384	0.00411921	0.00208213	0.00085564	0.00106482	0.00133591	0.00125538	0.00134735	0.0010518	0.00130265	0.00791803	0.00175786	0.00138773	0.00156073	0.00114267	0.00132341	0.00166251	0.00420168	0.00715334	0.00143153	0.00176748	0.00205646	0.0015361	0.00140823	0.00175551	0.00158423	0.00161117	0.00147427	0.00131907	0.00168686	0.0014997	0.00178784	0.0022385	0.00146279	0.00206313	0.00192967	0.00215633	0.0031554	0.00167154	0.00172043	0.00173913	0.00178359	0.00179695	0.00157288	0.00235798
340	0.00608774	0.00251847	0.00135109	0.00172786	0.00218076	0.00104106	0.00110011	0.00119792	0.00118747	0.00143472	0.00094314	0.0010518	0.0026053	0.00108679	0.00197759	0.00222037	0.00113507	0.00130591	0.00165426	0.00187032	0.00420168	0.00183419	0.00143153	0.00157109	0.00205646	0.0015361	0.00140823	0.00175551	0.00158423	0.00179019	0.0016217	0.00219845	0.00122681	0.00134973	0.00417163	0.002035	0.00164564	0.00247576	0.0025729	0.00242588	0.0021036	0.00167154	0.00215054	0.0021256	0.00198177	0.00179695	0.00227193	0.00214362
341	0.00447628	0.00134318	0.0015441	0.00215983	0.00193845	0.00104106	0.00097788	0.00106482	0.00133591	0.00161406	0.00107788	0.00118328	0.00101317	0.00124204	0.00593276	0.00346933	0.00099319	0.00130591	0.00115798	0.0014547	0.00386555	0.00165077	0.00127247	0.00176748	0.00149561	0.00139645	0.0015647	0.00143632	0.00369653	0.00393842	0.00147427	0.00131907	0.00122681	0.00119976	0.00158919	0.004884	0.00164564	0.00185682	0.00214408	0.00296496	0.0021036	0.00480568	0.00193548	0.00135266	0.00178359	0.00202156	0.0019224	0.00235798
342	0.00429722	0.00134318	0.00308821	0.00194384	0.00411921	0.00092539	0.00085564	0.00079862	0.00133591	0.0017934	0.00107788	0.0010518	0.00115791	0.0013973	0.00219732	0.00097141	0.00397276	0.00114267	0.00132341	0.0014547	0.00369748	0.00165077	0.00127247	0.00176748	0.00186951	0.00167574	0.00140823	0.00159591	0.00158423	0.00161117	0.00132685	0.00131907	0.00153351	0.00179964	0.00178784	0.0018315	0.00146279	0.00557046	0.00385935	0.00269542	0.00184065	0.00229837	0.00494624	0.00154589	0.00178359	0.00202156	0.00157288	0.00192926
343	0.00393912	0.00100739	0.00173712	0.0012959	0.00193845	0.00104106	0.00134458	0.00093172	0.00133591	0.00143472	0.00485044	0.00092033	0.00361847	0.00357087	0.00153812	0.00111019	0.00099319	0.00244858	0.00148883	0.00207814	0.00369748	0.00183419	0.00159058	0.00608798	0.00168256	0.0015361	0.00125176	0.00159591	0.0014082	0.00161117	0.00117942	0.00175876	0.00138016	0.00134973	0.00178784	0.001628	0.00127994	0.00268207	0.00621784	0.00242588	0.0021036	0.0014626	0.00150538	0.00154589	0.00158541	0.00202156	0.0019224	0.00192926
344	0.00393912	0.00117529	0.00115808	0.00367171	0.00193845	0.00115674	0.00097788	0.00079862	0.00148434	0.00161406	0.00121261	0.0010518	0.0018816	0.00108679	0.00153812	0.00097141	0.00113507	0.00097943	0.00132341	0.0014547	0.00352941	0.00165077	0.00127247	0.00117832	0.00598243	0.00111716	0.0015647	0.00287265	0.00158423	0.00161117	0.00147427	0.00131907	0.00122681	0.0014997	0.00178784	0.002035	0.00310843	0.00165051	0.00814751	0.00269542	0.0042072	0.0014626	0.00387097	0.00154589	0.00475624	0.00471698	0.00594198	0.0017149
345	0.00376007	0.00134318	0.0015441	0.00151188	0.00169615	0.00092539	0.00134458	0.00106482	0.00103904	0.00143472	0.00107788	0.00092033	0.00086843	0.00108679	0.00373544	0.00235915	0.00198638	0.00114267	0.00132341	0.0014547	0.00403361	0.00146735	0.00127247	0.00176748	0.00168256	0.0015361	0.00125176	0.00127673	0.00193628	0.00161117	0.00132685	0.00190532	0.00122681	0.00134973	0.00476758	0.00508751	0.00127994	0.00185682	0.00150086	0.00215633	0.00184065	0.0014626	0.00172043	0.00135266	0.00455807	0.00179695	0.00174764	0.0034298
346	0.00340197	0.00134318	0.00135109	0.0012959	0.0157499	0.00092539	0.00097788	0.00093172	0.00118747	0.00394548	0.00094314	0.00092033	0.00159213	0.00124204	0.00131839	0.00083264	0.00113507	0.00114267	0.00132341	0.00166251	0.00352941	0.00146735	0.00143153	0.00157109	0.00168256	0.00139645	0.00328587	0.00127673	0.00176025	0.00196921	0.00117942	0.0011725	0.00153351	0.00119976	0.00377433	0.001628	0.00164564	0.00144419	0.00150086	0.00754717	0.00683671	0.00167154	0.00129032	0.00115942	0.00138724	0.00179695	0.00157288	0.00214362
347	0.00358102	0.00134318	0.00135109	0.0012959	0.00169615	0.00092539	0.00073341	0.00079862	0.00118747	0.00107604	0.00107788	0.00131475	0.00115791	0.00124204	0.00153812	0.00263669	0.00241203	0.00097943	0.00132341	0.00270158	0.00336134	0.00146735	0.00143153	0.00157109	0.00149561	0.00111716	0.00172117	0.00143632	0.0014082	0.00161117	0.00103199	0.0011725	0.00138016	0.00134973	0.00158919	0.001628	0.00164564	0.00185682	0.00750429	0.00242588	0.0021036	0.00167154	0.00150538	0.00154589	0.00475624	0.00179695	0.00524292	0.00214362
348	0.00340197	0.00335796	0.00115808	0.00151188	0.00169615	0.00080972	0.00085564	0.00079862	0.00133591	0.00484218	0.00094314	0.00131475	0.00115791	0.00527868	0.00153812	0.00097141	0.00099319	0.00130591	0.00099256	0.0014547	0.00336134	0.00165077	0.00127247	0.00216025	0.00149561	0.00321184	0.00140823	0.00239387	0.00158423	0.00143215	0.00117942	0.00087938	0.0009201	0.00119976	0.00178784	0.001628	0.00127994	0.00165051	0.00150086	0.00215633	0.00184065	0.00125366	0.00150538	0.00251208	0.00158541	0.00539084	0.00157288	0.00192926
349	0.00626679	0.00117529	0.00135109	0.0012959	0.00169615	0.00080972	0.00073341	0.00079862	0.00118747	0.00125538	0.00107788	0.00328688	0.00101317	0.00093153	0.00153812	0.00097141	0.00113507	0.00195886	0.00132341	0.0014547	0.00319328	0.00183419	0.00318117	0.00157109	0.00130866	0.00125681	0.00125176	0.00207469	0.0014082	0.00393842	0.00117942	0.00087938	0.00122681	0.00224955	0.00238379	0.004884	0.00146279	0.00165051	0.00171527	0.00215633	0.0015777	0.0014626	0.00236559	0.00270531	0.00138724	0.00179695	0.00157288	0.0017149
350	0.00304387	0.00117529	0.00096506	0.00172786	0.00799612	0.00069404	0.00110011	0.00093172	0.00103904	0.00107604	0.00094314	0.00078885	0.00101317	0.00108679	0.00153812	0.00166528	0.00113507	0.00114267	0.00082713	0.0014547	0.00470588	0.00146735	0.00111341	0.00157109	0.00168256	0.00237397	0.00125176	0.00127673	0.0014082	0.00143215	0.00265369	0.00131907	0.00107345	0.00119976	0.00158919	0.0018315	0.00237703	0.00185682	0.00171527	0.00215633	0.00184065	0.00125366	0.00129032	0.00115942	0.00416171	0.00336927	0.00401957	0.0017149
351	0.00304387	0.00100739	0.00115808	0.00151188	0.00557306	0.00080972	0.00073341	0.00252895	0.00103904	0.00125538	0.00094314	0.00092033	0.00115791	0.00093153	0.00153812	0.00083264	0.00312145	0.00081619	0.00413565	0.00166251	0.00302521	0.00110051	0.00111341	0.00117832	0.00130866	0.00111716	0.00438116	0.00127673	0.00158423	0.00411744	0.00132685	0.0011725	0.00322036	0.00119976	0.00139054	0.001628	0.00127994	0.010522	0.00171527	0.00431267	0.0015777	0.00229837	0.00129032	0.00309179	0.00158541	0.00179695	0.00122335	0.0017149
352	0.00322292	0.00218267	0.00115808	0.0012959	0.00145384	0.00080972	0.00085564	0.00093172	0.00103904	0.00107604	0.00080841	0.00092033	0.00086843	0.00108679	0.00131839	0.00069387	0.00085131	0.00326477	0.00115798	0.00124688	0.00268908	0.00128393	0.00127247	0.00137471	0.00542157	0.00111716	0.00109529	0.00127673	0.00123218	0.00196921	0.00132685	0.00102594	0.00122681	0.00119976	0.00139054	0.0018315	0.00292558	0.00412626	0.00171527	0.00188679	0.0015777	0.0014626	0.00172043	0.00135266	0.00336901	0.00157233	0.00139811	0.0017149
353	0.00286482	0.00100739	0.0015441	0.00151188	0.00169615	0.00092539	0.00073341	0.00133103	0.00385928	0.00107604	0.0030989	0.00078885	0.00101317	0.00077628	0.00175786	0.00097141	0.00113507	0.00097943	0.00115798	0.0014547	0.00268908	0.00128393	0.00127247	0.00274941	0.00149561	0.00097752	0.00109529	0.00127673	0.00193628	0.00125313	0.00117942	0.0011725	0.00122681	0.00119976	0.00158919	0.0014245	0.00127994	0.00185682	0.00343053	0.00215633	0.0015777	0.00188048	0.00129032	0.00135266	0.00158541	0.00134771	0.00139811	0.0017149
354	0.00304387	0.00100739	0.00115808	0.00107991	0.00145384	0.00080972	0.00085564	0.00093172	0.0008906	0.0026901	0.00229049	0.00078885	0.00101317	0.00093153	0.00131839	0.00097141	0.00099319	0.00097943	0.00099256	0.00124688	0.00285714	0.00128393	0.00127247	0.00137471	0.00355207	0.00125681	0.00281646	0.00127673	0.0014082	0.00268528	0.00088456	0.0011725	0.00107345	0.00104979	0.00139054	0.0018315	0.00127994	0.00144419	0.00150086	0.00188679	0.00184065	0.00125366	0.00129032	0.00115942	0.00178359	0.00336927	0.00122335	0.0017149
355	0.00250671	0.00083949	0.00096506	0.0012959	0.00169615	0.00080972	0.00073341	0.00079862	0.00237494	0.00107604	0.00094314	0.00092033	0.00072369	0.00093153	0.00131839	0.00083264	0.00227015	0.00114267	0.00099256	0.00124688	0.00252101	0.00165077	0.00111341	0.00157109	0.0011217	0.00125681	0.00109529	0.00478774	0.00299243	0.00107411	0.00117942	0.00102594	0.00230026	0.00104979	0.00139054	0.0014245	0.00109709	0.00123788	0.00407376	0.00431267	0.0015777	0.00104471	0.00258065	0.00115942	0.00138724	0.00157233	0.00139811	0.0017149
356	0.00286482	0.00117529	0.00096506	0.00323974	0.00121153	0.00069404	0.00061117	0.00212964	0.00222651	0.0008967	0.00094314	0.00170918	0.00072369	0.00201832	0.00131839	0.00069387	0.00070942	0.00114267	0.00099256	0.00103907	0.00319328	0.00128393	0.00111341	0.00137471	0.00261731	0.00125681	0.00140823	0.00127673	0.00105615	0.00143215	0.00176913	0.00439689	0.00107345	0.00104979	0.0011919	0.001221	0.00201134	0.013204	0.00364494	0.00215633	0.0015777	0.00125366	0.00129032	0.00444444	0.00118906	0.00157233	0.00122335	0.00407288
357	0.00268577	0.00100739	0.00135109	0.00107991	0.00121153	0.00069404	0.00171128	0.00079862	0.00237494	0.00107604	0.00080841	0.00065738	0.00086843	0.00093153	0.00109866	0.00083264	0.00085131	0.00097943	0.00099256	0.00124688	0.00268908	0.00183419	0.00254493	0.00314218	0.00355207	0.00111716	0.00172117	0.00111714	0.0014082	0.00125313	0.00103199	0.00102594	0.0009201	0.00224955	0.00158919	0.001221	0.00127994	0.00144419	0.00150086	0.00188679	0.00131475	0.00125366	0.00193548	0.00115942	0.00138724	0.00224618	0.00122335	0.00150054
358	0.00268577	0.00083949	0.00135109	0.0012959	0.00411921	0.00080972	0.00073341	0.00066551	0.00074217	0.0008967	0.00080841	0.00078885	0.00086843	0.00093153	0.00109866	0.00069387	0.00099319	0.00081619	0.00099256	0.00124688	0.00268908	0.00183419	0.00095435	0.00117832	0.0011217	0.00237397	0.00203411	0.00095755	0.00105615	0.00143215	0.00103199	0.00102594	0.0009201	0.00179964	0.00139054	0.0014245	0.00146279	0.00371364	0.00321612	0.00134771	0.00499606	0.00313414	0.00107527	0.00115942	0.00217994	0.00157233	0.00122335	0.0017149
359	0.00250671	0.00083949	0.00173712	0.00107991	0.00145384	0.00069404	0.00073341	0.00066551	0.0008906	0.00107604	0.00067367	0.00118328	0.00405268	0.00062102	0.00131839	0.0020816	0.00070942	0.00097943	0.00082713	0.00124688	0.00235294	0.00128393	0.00111341	0.00137471	0.00224341	0.00111716	0.00093882	0.00111714	0.0014082	0.00125313	0.00103199	0.00073282	0.00230026	0.00119976	0.00139054	0.001221	0.00091424	0.00226945	0.00128645	0.00161725	0.00236655	0.00104471	0.00129032	0.0021256	0.00475624	0.00157233	0.00279623	0.0017149
360	0.00411817	0.00083949	0.00115808	0.00323974	0.00387691	0.00080972	0.00061117	0.00079862	0.00074217	0.0008967	0.00067367	0.00078885	0.00072369	0.00077628	0.00153812	0.00069387	0.00085131	0.00081619	0.00099256	0.00124688	0.00235294	0.00110051	0.00254493	0.00274941	0.00130866	0.00237397	0.00328587	0.00095755	0.00123218	0.00429646	0.00088456	0.00087938	0.00107345	0.00104979	0.00158919	0.0014245	0.00127994	0.00144419	0.00300172	0.00188679	0.00131475	0.00104471	0.00129032	0.00115942	0.00118906	0.00157233	0.00122335	0.00128617
361	0.00250671	0.00083949	0.00096506	0.0012959	0.00121153	0.0021978	0.00061117	0.00066551	0.0008906	0.00107604	0.00067367	0.00065738	0.00086843	0.00124204	0.00109866	0.00069387	0.00070942	0.00228534	0.00082713	0.0045719	0.00252101	0.00128393	0.00095435	0.00274941	0.0011217	0.00111716	0.00219058	0.00271305	0.00123218	0.00107411	0.00088456	0.00073282	0.0009201	0.00089982	0.0011919	0.0014245	0.00109709	0.00144419	0.00128645	0.00404313	0.00131475	0.00104471	0.00129032	0.00096618	0.00118906	0.00157233	0.00087382	0.00150054
362	0.00411817	0.00100739	0.00077205	0.00107991	0.00145384	0.0195489	0.00061117	0.00226274	0.0008906	0.00125538	0.00067367	0.00065738	0.00072369	0.00217358	0.00109866	0.00069387	0.00085131	0.00065295	0.00082713	0.00124688	0.00218487	0.00128393	0.00111341	0.00137471	0.00149561	0.00139645	0.00109529	0.00303224	0.00105615	0.00125313	0.00103199	0.00263814	0.0009201	0.00074985	0.00139054	0.001221	0.00109709	0.00123788	0.00128645	0.00188679	0.0015777	0.00104471	0.00107527	0.00193237	0.00118906	0.00134771	0.00122335	0.00128617
363	0.00214861	0.00100739	0.00096506	0.00107991	0.00121153	0.00069404	0.00097788	0.00066551	0.00074217	0.00107604	0.00067367	0.00065738	0.0018816	0.00077628	0.00131839	0.00069387	0.00070942	0.00065295	0.00082713	0.00103907	0.00218487	0.00110051	0.00095435	0.00176748	0.00130866	0.00125681	0.00109529	0.00111714	0.00193628	0.00304332	0.00088456	0.00073282	0.00199356	0.00224955	0.0011919	0.0014245	0.00109709	0.00123788	0.00235849	0.00161725	0.00131475	0.00104471	0.00236559	0.00115942	0.00099088	0.00134771	0.00122335	0.00235798
364	0.00196956	0.00083949	0.00096506	0.00107991	0.00484614	0.00057837	0.00073341	0.00066551	0.0008906	0.00107604	0.00107788	0.00065738	0.00072369	0.00108679	0.00109866	0.00069387	0.00056754	0.00081619	0.00082713	0.00124688	0.00218487	0.00110051	0.00349928	0.00216025	0.00130866	0.00097752	0.00093882	0.00159591	0.00105615	0.00125313	0.00103199	0.00087938	0.0009201	0.00104979	0.0011919	0.0014245	0.00091424	0.00288838	0.00128645	0.00161725	0.0010518	0.0014626	0.00322581	0.00096618	0.00118906	0.00112309	0.00104858	0.00107181
365	0.00286482	0.00083949	0.00096506	0.00237581	0.00121153	0.00104106	0.00073341	0.00066551	0.00237494	0.00071736	0.00080841	0.00065738	0.00072369	0.00077628	0.00109866	0.00069387	0.00070942	0.00081619	0.0006617	0.00124688	0.00218487	0.00110051	0.00318117	0.00098193	0.0011217	0.00097752	0.00078235	0.00111714	0.00088013	0.00089509	0.00176913	0.00102594	0.00107345	0.00074985	0.00139054	0.0034595	0.00109709	0.00123788	0.00128645	0.00161725	0.0015777	0.00104471	0.00107527	0.00328502	0.00118906	0.00134771	0.0019224	0.00128617
366	0.00179051	0.00083949	0.00193013	0.00107991	0.00096923	0.00069404	0.00048894	0.00066551	0.00267181	0.0008967	0.00080841	0.00118328	0.00086843	0.00170781	0.00131839	0.00055509	0.00227015	0.00081619	0.00082713	0.00103907	0.00201681	0.00110051	0.0019087	0.00098193	0.0011217	0.00097752	0.00093882	0.00079796	0.00105615	0.00107411	0.00073714	0.00161219	0.0009201	0.00074985	0.00218514	0.0014245	0.00091424	0.00144419	0.00128645	0.00188679	0.00131475	0.00188048	0.00086022	0.00096618	0.00178359	0.00134771	0.00087382	0.00128617
367	0.00179051	0.00067159	0.00077205	0.0012959	0.00121153	0.00069404	0.00048894	0.00066551	0.00074217	0.00071736	0.00080841	0.0005259	0.00086843	0.00077628	0.00109866	0.00055509	0.00127696	0.00065295	0.00082713	0.00103907	0.00184874	0.00091709	0.00111341	0.00117832	0.0011217	0.00251362	0.00093882	0.00095755	0.00246435	0.00089509	0.00088456	0.00175876	0.00184021	0.00104979	0.00099325	0.0010175	0.00109709	0.00103157	0.00107204	0.00134771	0.00131475	0.00083577	0.00258065	0.00115942	0.00099088	0.00112309	0.00122335	0.00150054
368	0.00196956	0.00067159	0.00077205	0.00107991	0.00121153	0.0004627	0.00146681	0.00079862	0.0008906	0.00071736	0.00080841	0.00065738	0.00072369	0.00186306	0.00109866	0.00097141	0.00070942	0.00065295	0.0006617	0.00103907	0.00201681	0.00091709	0.00079529	0.00235664	0.0011217	0.00097752	0.00093882	0.00079796	0.0021123	0.00089509	0.00088456	0.00073282	0.0009201	0.00089982	0.00238379	0.0010175	0.00091424	0.00103157	0.00128645	0.00458221	0.00131475	0.00104471	0.00107527	0.00077295	0.00198177	0.00179695	0.00087382	0.00128617
369	0.00196956	0.00067159	0.00366725	0.0012959	0.00145384	0.00069404	0.00195575	0.00066551	0.00074217	0.00520086	0.00067367	0.00065738	0.00072369	0.00093153	0.00109866	0.00055509	0.00070942	0.00065295	0.00198511	0.00083126	0.00184874	0.00110051	0.00095435	0.00098193	0.0011217	0.00125681	0.00203411	0.00095755	0.00088013	0.00196921	0.00073714	0.00073282	0.00245361	0.00074985	0.00238379	0.001221	0.00091424	0.00103157	0.00107204	0.00161725	0.0031554	0.00125366	0.00086022	0.00289855	0.00217994	0.00134771	0.0019224	0.00107181
370	0.00196956	0.00100739	0.00096506	0.00107991	0.00387691	0.00057837	0.00061117	0.00066551	0.00074217	0.0008967	0.00080841	0.00065738	0.00072369	0.00077628	0.00087893	0.00069387	0.00056754	0.00065295	0.00099256	0.00103907	0.00168067	0.00091709	0.00095435	0.00098193	0.00093475	0.00181539	0.00078235	0.00111714	0.00088013	0.00089509	0.00088456	0.00073282	0.00076675	0.00074985	0.00099325	0.0010175	0.00091424	0.00123788	0.00107204	0.00296496	0.0010518	0.00125366	0.00258065	0.00096618	0.00118906	0.00112309	0.00104858	0.00192926
371	0.00179051	0.00083949	0.00096506	0.00064795	0.00218076	0.00092539	0.00048894	0.00053241	0.00059374	0.00071736	0.00067367	0.00065738	0.00057895	0.00077628	0.00087893	0.00069387	0.00056754	0.00065295	0.00082713	0.00103907	0.00184874	0.00091709	0.00079529	0.00117832	0.0011217	0.00083787	0.00093882	0.00095755	0.00088013	0.00107411	0.00073714	0.00146563	0.0009201	0.00104979	0.0011919	0.0010175	0.00091424	0.00247576	0.00107204	0.00134771	0.0010518	0.00104471	0.00129032	0.00270531	0.00099088	0.00112309	0.00087382	0.00128617
372	0.00179051	0.00067159	0.00096506	0.00086393	0.00096923	0.00127241	0.00048894	0.00066551	0.00074217	0.00071736	0.00161681	0.0015777	0.00072369	0.00062102	0.00087893	0.00124896	0.00042565	0.00081619	0.0006617	0.00311721	0.00184874	0.00128393	0.00079529	0.00157109	0.00093475	0.00069823	0.00078235	0.00079796	0.00176025	0.00089509	0.00073714	0.00073282	0.00076675	0.00074985	0.0011919	0.0010175	0.00164564	0.00371364	0.00107204	0.00242588	0.0021036	0.00250731	0.00086022	0.00077295	0.00336901	0.00134771	0.00139811	0.00128617
373	0.00196956	0.00067159	0.00366725	0.00107991	0.00096923	0.00057837	0.00048894	0.00053241	0.00074217	0.0008967	0.00067367	0.00065738	0.00159213	0.00062102	0.00087893	0.00055509	0.00070942	0.00065295	0.0006617	0.00103907	0.00168067	0.00091709	0.00079529	0.00098193	0.00093475	0.00083787	0.00078235	0.00079796	0.0014082	0.00089509	0.00088456	0.00073282	0.00138016	0.00074985	0.0011919	0.002035	0.00091424	0.00123788	0.00107204	0.00161725	0.0010518	0.00104471	0.00107527	0.00077295	0.00336901	0.00112309	0.00087382	0.00107181
374	0.00179051	0.00067159	0.00077205	0.00086393	0.00145384	0.00057837	0.00158905	0.00053241	0.00192964	0.00071736	0.00067367	0.00065738	0.00057895	0.00077628	0.00087893	0.00055509	0.00170261	0.00081619	0.00099256	0.00103907	0.00168067	0.00091709	0.00079529	0.00098193	0.00093475	0.00069823	0.00078235	0.00079796	0.00088013	0.00089509	0.00073714	0.00058625	0.00107345	0.00164967	0.00099325	0.0010175	0.00146279	0.00103157	0.00107204	0.00134771	0.0010518	0.00083577	0.00086022	0.00135266	0.00099088	0.00112309	0.00087382	0.00278671
375	0.00179051	0.00067159	0.00057904	0.00237581	0.00096923	0.0004627	0.0003667	0.00053241	0.00074217	0.00125538	0.00053894	0.0005259	0.00057895	0.00077628	0.00087893	0.00180405	0.00056754	0.00065295	0.00049628	0.00083126	0.00151261	0.00110051	0.00063623	0.00451689	0.00168256	0.00083787	0.00062588	0.00287265	0.00123218	0.00089509	0.00073714	0.00073282	0.00107345	0.00074985	0.0007946	0.0030525	0.00091424	0.00103157	0.00107204	0.00350404	0.0010518	0.00083577	0.00107527	0.00077295	0.00099088	0.00089847	0.00087382	0.00107181
376	0.00179051	0.00050369	0.00077205	0.00086393	0.00121153	0.0004627	0.00048894	0.00053241	0.00059374	0.00071736	0.00053894	0.00078885	0.00072369	0.00062102	0.00087893	0.00069387	0.00056754	0.00065295	0.0006617	0.00103907	0.00168067	0.00091709	0.00159058	0.00216025	0.00093475	0.00083787	0.00172117	0.00079796	0.00088013	0.00071608	0.00073714	0.00146563	0.00138016	0.00074985	0.00099325	0.0010175	0.00091424	0.00495152	0.00321612	0.00134771	0.0010518	0.00083577	0.00473118	0.00096618	0.00099088	0.00089847	0.00087382	0.00128617
377	0.00179051	0.00067159	0.00077205	0.00086393	0.00096923	0.00104106	0.00048894	0.00053241	0.00059374	0.0008967	0.00053894	0.0005259	0.00057895	0.00170781	0.00087893	0.00152651	0.00141884	0.00065295	0.00049628	0.00249377	0.00168067	0.00220103	0.00079529	0.00274941	0.00093475	0.00083787	0.00093882	0.00079796	0.00088013	0.00089509	0.00088456	0.00058625	0.00230026	0.00074985	0.00099325	0.000814	0.00091424	0.00165051	0.00085763	0.00107817	0.0010518	0.00104471	0.00086022	0.00096618	0.00099088	0.00089847	0.00139811	0.00107181
378	0.00304387	0.00083949	0.00057904	0.00107991	0.00121153	0.0004627	0.00048894	0.00133103	0.00059374	0.0008967	0.00107788	0.0005259	0.00057895	0.00062102	0.00109866	0.00194283	0.00056754	0.00065295	0.0006617	0.00166251	0.00201681	0.00256787	0.00079529	0.00157109	0.00093475	0.0015361	0.00078235	0.00079796	0.00158423	0.00071608	0.00073714	0.00058625	0.0006134	0.00074985	0.00099325	0.0010175	0.00127994	0.00103157	0.00085763	0.00242588	0.0010518	0.00083577	0.00086022	0.00077295	0.00079271	0.00089847	0.00087382	0.00107181
379	0.00161146	0.00067159	0.00057904	0.00086393	0.00096923	0.0004627	0.00048894	0.00039931	0.00133591	0.00215208	0.00067367	0.0005259	0.00072369	0.00077628	0.00087893	0.00041632	0.00042565	0.00065295	0.0006617	0.00103907	0.00168067	0.00073368	0.00063623	0.00098193	0.00093475	0.00069823	0.00078235	0.00079796	0.0014082	0.00089509	0.00088456	0.00073282	0.00076675	0.00059988	0.00139054	0.000814	0.0007314	0.00226945	0.00085763	0.00161725	0.0010518	0.00104471	0.00086022	0.00154589	0.00079271	0.00224618	0.00174764	0.00107181
380	0.00143241	0.00050369	0.00135109	0.00064795	0.00096923	0.00057837	0.00134458	0.00053241	0.00074217	0.00071736	0.0004042	0.0010518	0.00057895	0.00186306	0.00087893	0.00069387	0.00056754	0.00065295	0.00215054	0.00103907	0.00268908	0.00073368	0.0019087	0.00078555	0.0007478	0.0015361	0.00078235	0.00063837	0.00088013	0.00089509	0.00176913	0.00058625	0.00107345	0.00224955	0.0007946	0.002035	0.00274273	0.00103157	0.00085763	0.00134771	0.0010518	0.00083577	0.00086022	0.00077295	0.00099088	0.00381851	0.00227193	0.00321543
381	0.00161146	0.00050369	0.00077205	0.00064795	0.00096923	0.00057837	0.00048894	0.00053241	0.0004453	0.00071736	0.0004042	0.0005259	0.00492112	0.00062102	0.00087893	0.00055509	0.00113507	0.00081619	0.00082713	0.00062344	0.00151261	0.00091709	0.00079529	0.00235664	0.00093475	0.00069823	0.00078235	0.00063837	0.0007041	0.00232725	0.00073714	0.00190532	0.00107345	0.00074985	0.00099325	0.0010175	0.00182849	0.00206313	0.00278731	0.00296496	0.00499606	0.00229837	0.00086022	0.00077295	0.00079271	0.00404313	0.00087382	0.00235798
382	0.00250671	0.00050369	0.00077205	0.00086393	0.00121153	0.00150376	0.00061117	0.00039931	0.00059374	0.00071736	0.00134735	0.0010518	0.00057895	0.00077628	0.0006592	0.00041632	0.00042565	0.00065295	0.00082713	0.00083126	0.00151261	0.00165077	0.00079529	0.00353496	0.00224341	0.00195503	0.00062588	0.00111714	0.00404858	0.00196921	0.00073714	0.00131907	0.0006134	0.00059988	0.00099325	0.000814	0.00091424	0.0245513	0.00278731	0.00134771	0.00289245	0.00250731	0.00064516	0.00463768	0.00099088	0.00134771	0.00174764	0.00107181
383	0.00143241	0.00067159	0.00077205	0.00086393	0.00072692	0.0004627	0.00158905	0.00266205	0.00059374	0.00233142	0.00336836	0.00039443	0.00043422	0.0013973	0.00087893	0.00055509	0.00056754	0.00146915	0.0006617	0.00083126	0.00134454	0.00275128	0.00079529	0.0029458	0.00093475	0.00069823	0.00078235	0.00079796	0.0021123	0.00089509	0.00073714	0.00058625	0.00076675	0.00059988	0.00099325	0.0010175	0.00274273	0.00103157	0.00085763	0.00296496	0.0010518	0.00083577	0.00172043	0.00077295	0.00376536	0.00089847	0.00122335	0.00085745
384	0.00143241	0.00050369	0.00250917	0.00064795	0.00096923	0.0004627	0.00110011	0.00053241	0.00059374	0.00071736	0.0004042	0.00236655	0.00072369	0.00155255	0.00197759	0.00041632	0.00056754	0.00065295	0.0006617	0.00083126	0.00302521	0.00091709	0.00159058	0.00078555	0.0007478	0.00069823	0.00062588	0.00063837	0.00088013	0.00089509	0.00073714	0.00131907	0.0006134	0.00059988	0.00297974	0.000814	0.0007314	0.00082525	0.00192967	0.00161725	0.0010518	0.00083577	0.00301075	0.00077295	0.00237812	0.00089847	0.00279623	0.00321543
385	0.00143241	0.00083949	0.00270218	0.00086393	0.00072692	0.00057837	0.00244469	0.00039931	0.00252338	0.00143472	0.00188628	0.00959769	0.00057895	0.00062102	0.00131839	0.00166528	0.00056754	0.00048972	0.0006617	0.00166251	0.00134454	0.00091709	0.00270399	0.00078555	0.00205646	0.00125681	0.00062588	0.00207469	0.00176025	0.00125313	0.00117942	0.00058625	0.00184021	0.00059988	0.00139054	0.0010175	0.00109709	0.00103157	0.00085763	0.0032345	0.0010518	0.00083577	0.00086022	0.00057971	0.00079271	0.0024708	0.00069906	0.00085745
386	0.00286482	0.00067159	0.00115808	0.00064795	0.00072692	0.00104106	0.00048894	0.00133103	0.00207808	0.00071736	0.00107788	0.0005259	0.0026053	0.00046577	0.0006592	0.00124896	0.00085131	0.00081619	0.00049628	0.00124688	0.00285714	0.00366838	0.00063623	0.00216025	0.0007478	0.00321184	0.00046941	0.00670284	0.00316846	0.00214823	0.00176913	0.00087938	0.00168686	0.00074985	0.0007946	0.000814	0.00164564	0.00082525	0.00085763	0.00134771	0.0010518	0.00250731	0.00086022	0.00309179	0.00079271	0.00179695	0.00069906	0.00107181
387	0.00250671	0.00218267	0.00057904	0.00323974	0.00121153	0.00057837	0.00134458	0.00199654	0.00059374	0.00125538	0.00148208	0.0005259	0.00057895	0.00062102	0.00307625	0.00055509	0.0026958	0.00065295	0.00198511	0.00062344	0.00268908	0.00073368	0.00063623	0.00392773	0.00186951	0.0015361	0.00234705	0.00063837	0.00387256	0.00107411	0.00058971	0.00087938	0.0006134	0.00059988	0.00139054	0.001628	0.0007314	0.00123788	0.00085763	0.00512129	0.0031554	0.00083577	0.00236559	0.00077295	0.00178359	0.00089847	0.00069906	0.00085745
388	0.00250671	0.00151108	0.00077205	0.00086393	0.00096923	0.00057837	0.00048894	0.00053241	0.00430459	0.00071736	0.00323363	0.0021036	0.00043422	0.00605496	0.00087893	0.00083264	0.00056754	0.00048972	0.00363937	0.00540316	0.00369748	0.00128393	0.00063623	0.00216025	0.00093475	0.00069823	0.00078235	0.00063837	0.00193628	0.00089509	0.00088456	0.00249157	0.00168686	0.00089982	0.0007946	0.0010175	0.00091424	0.00082525	0.00171527	0.00107817	0.00394425	0.0014626	0.00150538	0.00096618	0.00118906	0.00089847	0.00087382	0.00321543
389	0.00179051	0.00067159	0.00057904	0.00259179	0.00096923	0.00115674	0.0031781	0.00039931	0.00192964	0.00143472	0.00134735	0.00131475	0.00043422	0.0041919	0.00087893	0.00124896	0.00198638	0.00244858	0.00198511	0.00290939	0.00168067	0.00220103	0.00286305	0.00255302	0.0007478	0.00335149	0.00172117	0.00063837	0.00246435	0.00411744	0.00058971	0.00190532	0.00153351	0.00209958	0.00099325	0.0014245	0.0007314	0.00082525	0.00085763	0.00134771	0.00289245	0.00104471	0.00322581	0.00231884	0.00416171	0.00426774	0.00069906	0.00107181
390	0.00304387	0.00268637	0.00212314	0.00107991	0.00096923	0.00242915	0.00134458	0.00425928	0.00148434	0.00125538	0.00175155	0.00118328	0.00318425	0.00310511	0.00197759	0.00055509	0.00198638	0.00310153	0.00297767	0.00228595	0.00302521	0.00256787	0.00349928	0.00196386	0.00560852	0.0015361	0.00203411	0.00223428	0.00193628	0.00161117	0.00103199	0.00600909	0.00322036	0.00239952	0.00059595	0.000814	0.00182849	0.0030947	0.00085763	0.00107817	0.00078885	0.00083577	0.00408602	0.00077295	0.00079271	0.00224618	0.00157288	0.00214362
391	0.00250671	0.00134318	0.00250917	0.00388769	0.00290768	0.00138809	0.00281139	0.00079862	0.00356242	0.00197274	0.00148208	0.00184065	0.00144739	0.00388138	0.00417491	0.0036081	0.00553348	0.00114267	0.00264682	0.00270158	0.00184874	0.00311812	0.00302211	0.00333857	0.00523462	0.00181539	0.00109529	0.00335142	0.00299243	0.00411744	0.00235884	0.00190532	0.0006134	0.00269946	0.00158919	0.0018315	0.0007314	0.00082525	0.00235849	0.00107817	0.00289245	0.00689511	0.00430108	0.00386473	0.00079271	0.00359389	0.00262146	0.00235798
392	0.00232766	0.00352586	0.00270218	0.00280778	0.00072692	0.00277617	0.00244469	0.00146413	0.00192964	0.00197274	0.00363783	0.0021036	0.0026053	0.00652073	0.00505383	0.00430197	0.00127696	0.00048972	0.00281224	0.00207814	0.00470588	0.00440205	0.00063623	0.00176748	0.00448682	0.00460829	0.00406822	0.00223428	0.00105615	0.00232725	0.0032434	0.00219845	0.00153351	0.00554889	0.00476758	0.003663	0.00201134	0.0030947	0.0025729	0.0032345	0.0026295	0.00125366	0.00666667	0.00521739	0.00198177	0.0024708	0.00209717	0.00385852
393	0.00483438	0.00134318	0.00347423	0.00518359	0.00581536	0.00208213	0.00097788	0.00545721	0.00504676	0.00143472	0.00458098	0.00328688	0.00347373	0.00434715	0.00395517	0.00222037	0.00581725	0.00359125	0.00181969	0.00270158	0.00218487	0.00183419	0.0019087	0.00490966	0.00205646	0.00446865	0.00234705	0.00303224	0.00299243	0.00483351	0.00206398	0.00146563	0.00398712	0.00419916	0.00377433	0.00508751	0.00329128	0.00412626	0.00407376	0.00242588	0.0026295	0.00334308	0.00172043	0.00154589	0.00079271	0.00359389	0.00262146	0.00085745
394	0.00393912	0.00503694	0.00559738	0.00194384	0.00411921	0.00555234	0.00305586	0.00572341	0.00667953	0.00645624	0.00296416	0.00184065	0.00390795	0.00372613	0.00461437	0.00707744	0.00709421	0.00375449	0.00181969	0.00519534	0.00201681	0.00403522	0.00365834	0.0102121	0.00317816	0.00404971	0.00297293	0.0036706	0.00827319	0.00250627	0.00398054	0.00307783	0.00352707	0.00719856	0.00297974	0.004884	0.00566831	0.00536414	0.00321612	0.00431267	0.00946621	0.0117008	0.00086022	0.00637681	0.00653983	0.00179695	0.00419434	0.00578778
395	0.00519248	0.00050369	0.00231616	0.00604752	0.00533075	0.00659341	0.00598949	0.00346067	0.00178121	0.0114778	0.00134735	0.00394425	0.00318425	0.00667598	0.0006592	0.00693866	0.00766175	0.00130591	0.00959471	0.00332502	0.00369748	0.00091709	0.00461269	0.00883739	0.00803889	0.00446865	0.00719762	0.00319183	0.00563281	0.00196921	0.00427539	0.00806097	0.00490722	0.0044991	0.00953516	0.00610501	0.00457122	0.00453889	0.00192967	0.00539084	0.0031554	0.00271626	0.00666667	0.00637681	0.00673801	0.00089847	0.00786438	0.00578778
396	0.00429722	0.00486904	0.00501834	0.00842333	0.00411921	0.00913823	0.00415597	0.0115799	0.00474989	0.00663558	0.00943142	0.00736261	0.0070922	0.00512343	0.0114261	0.00929781	0.00936436	0.00555011	0.00496278	0.00374065	0.00756303	0.00421864	0.00906633	0.00333857	0.00560852	0.00544617	0.00735409	0.00574529	0.00897729	0.00733978	0.00442282	0.00439689	0.00966109	0.00674865	0.00556218	0.004884	0.0082282	0.00185682	0.00471698	0.0107817	0.00499606	0.00689511	0.00301075	0.0129469	0.00138724	0.0049416	0.00489339	0.0122186
397	0.0100269	0.00621222	0.00887859	0.00410367	0.00411921	0.00474263	0.00684513	0.00945029	0.0069764	0.0134505	0.00997036	0.00762556	0.00593429	0.00667598	0.0114261	0.00249792	0.00510783	0.00522364	0.00545906	0.0112219	0.0114286	0.00605282	0.00715763	0.0102121	0.00934754	0.0157799	0.0062588	0.00271305	0.00158423	0.00895095	0.0032434	0.00864722	0.0110413	0.00689862	0.00933651	0.00875051	0.00237703	0.00557046	0.00836192	0.0110512	0.00631081	0.0102382	0.00580645	0.00772947	0.00416171	0.00943396	0.00419434	0.00278671
398	0.00268577	0.00906649	0.00366725	0.0161987	0.0072692	0.0112204	0.00843418	0.0157061	0.00994508	0.00968436	0.00835354	0.00486458	0.0176581	0.0105574	0.00834981	0.00846517	0.00950624	0.0130591	0.0135649	0.0162095	0.0114286	0.0128393	0.0103388	0.00667714	0.0104692	0.012987	0.0147082	0.00654325	0.00563281	0.0211242	0.0117942	0.00366408	0.00398712	0.0059988	0.0145014	0.00508751	0.00932529	0.00453889	0.00900515	0.0102426	0.00736261	0.00417885	0.00430108	0.0119807	0.00990884	0.0103324	0.00768962	0.00685959
399	0.010385	0.00940228	0.00829956	0.00885529	0.0121153	0.0145749	0.0108789	0.00851857	0.00905448	0.00968436	0.0181892	0.0103865	0.0112896	0.0121099	0.0118655	0.0127671	0.0139046	0.00571335	0.0135649	0.00955943	0.0169748	0.010088	0.00747574	0.00883739	0.011404	0.0141042	0.00766703	0.00845835	0.00756909	0.00769782	0.0091405	0.0120182	0.0099678	0.0133473	0.00854191	0.00732601	0.00895959	0.013823	0.00986278	0.00673854	0.00788851	0.0114918	0.00666667	0.0202899	0.0051526	0.00763702	0.0068158	0.0135048
400	0.0216652	0.0110813	0.0127388	0.0133909	0.0123576	0.0129555	0.0133235	0.0210302	0.0105388	0.0114778	0.0167071	0.0193268	0.0253293	0.0198727	0.0136234	0.0117957	0.0164586	0.00897813	0.0133995	0.0209892	0.0201681	0.0150403	0.0160649	0.0247447	0.0160778	0.0164782	0.00797997	0.0169167	0.00598486	0.0164697	0.015185	0.0121647	0.0108879	0.0161968	0.0115216	0.01628	0.00859389	0.0218692	0.0145798	0.0169811	0.0144623	0.0177601	0.00451613	0.0152657	0.0116924	0.0195418	0.0122335	0.0145766
401	0.0191585	0.0139355	0.0165991	0.0116631	0.0155076	0.0190862	0.0166239	0.0154399	0.020187	0.017934	0.0183239	0.0189324	0.0212766	0.0175439	0.0228521	0.0206772	0.0173099	0.0223637	0.0125724	0.0230673	0.0194958	0.0196258	0.0248131	0.0153182	0.0157039	0.0141042	0.0204976	0.0201085	0.0163704	0.0170068	0.0113519	0.0193463	0.014415	0.0161968	0.0254271	0.021164	0.0115195	0.0158861	0.0167238	0.0140162	0.0131475	0.0139992	0.0182796	0.0226087	0.0148633	0.0175202	0.0206222	0.02015
402	0.0128917	0.0245131	0.0254777	0.0291577	0.0145384	0.0252169	0.0174795	0.0234261	0.0213745	0.0238522	0.0239828	0.0245858	0.0191055	0.028567	0.0226324	0.0237302	0.0234109	0.0174665	0.0226634	0.0261845	0.0267227	0.0264123	0.0232225	0.0192459	0.011404	0.0268119	0.023627	0.0154804	0.0144341	0.0202291	0.0260947	0.0216913	0.0217758	0.0268446	0.0212555	0.0205535	0.0164564	0.0245513	0.0235849	0.0183288	0.0173547	0.0246552	0.0163441	0.0245411	0.0200159	0.0231357	0.0159035	0.0220793
403	0.0284691	0.0245131	0.0131249	0.0181426	0.024473	0.0174667	0.031781	0.0254226	0.0234526	0.0304878	0.0353005	0.0264265	0.0347373	0.0405217	0.0228521	0.0290036	0.0201476	0.0223637	0.0329198	0.0270158	0.027563	0.0187087	0.0367425	0.0327965	0.0325294	0.024019	0.0272258	0.0250559	0.0258757	0.0259578	0.0284535	0.0356148	0.0282165	0.0329934	0.0294001	0.0185185	0.0202962	0.0381679	0.0242281	0.0212938	0.0178806	0.0150439	0.0303226	0.0142995	0.0263575	0.0256065	0.0277875	0.019507
404	0.0299015	0.0298858	0.029917	0.0287257	0.0273807	0.0257953	0.0189463	0.0449887	0.0188511	0.0306671	0.0295069	0.0294504	0.0361847	0.0271697	0.0232916	0.0431585	0.0249716	0.0329742	0.0296112	0.0411471	0.0294118	0.0242113	0.0359472	0.0276905	0.0200037	0.0354699	0.0348928	0.029684	0.0364372	0.0239885	0.033466	0.033563	0.0271431	0.0325435	0.0276122	0.028897	0.0250503	0.0299154	0.0167238	0.0221024	0.0294504	0.0223569	0.0251613	0.0243478	0.0243757	0.0202156	0.0342538	0.0205788
405	0.031513	0.0407992	0.0339703	0.0287257	0.0312576	0.0363216	0.0301919	0.0362039	0.0452724	0.034792	0.0355699	0.0320799	0.0340136	0.050458	0.042628	0.0417708	0.0422815	0.039667	0.0243176	0.0369909	0.0363025	0.035033	0.0419914	0.04674	0.0486072	0.0315598	0.0370834	0.0330354	0.0316846	0.0255997	0.0311072	0.0394255	0.0325104	0.0464907	0.0335717	0.04477	0.0334613	0.0377553	0.0263722	0.0274933	0.026558	0.0204764	0.0404301	0.0430918	0.0354736	0.0397574	0.0307585	0.0375134
406	0.0558639	0.0446609	0.0349353	0.0339093	0.0559729	0.0406015	0.0454712	0.049248	0.0434912	0.0374821	0.056858	0.0521956	0.0529744	0.0552709	0.0492199	0.046489	0.0503689	0.0492981	0.0400331	0.0471737	0.0430252	0.0528247	0.0480356	0.0557738	0.0441204	0.054741	0.049601	0.0472391	0.0496391	0.0524526	0.0465871	0.0482193	0.0404846	0.0376425	0.0528407	0.0559626	0.0383982	0.0346606	0.0353774	0.0415094	0.0470681	0.0478479	0.0434409	0.0481159	0.0386445	0.0536837	0.0536526	0.0553055
407	0.063205	0.0384486	0.045358	0.0587473	0.0625151	0.0593407	0.0476714	0.0516438	0.0696156	0.0529053	0.050256	0.0629766	0.0594876	0.0653625	0.0613052	0.0543991	0.0622872	0.0476657	0.0532672	0.0521613	0.0536134	0.0619956	0.0585335	0.0498822	0.0568331	0.0589303	0.0536692	0.0678264	0.062665	0.0574651	0.0602978	0.054668	0.0427848	0.0608878	0.0480731	0.0425315	0.0499177	0.0470394	0.0598199	0.0512129	0.0560084	0.0432512	0.0382796	0.0751691	0.062822	0.0545822	0.0547011	0.0469453
408	0.0648165	0.0572532	0.0523065	0.0755939	0.0559729	0.0697513	0.0587948	0.0757354	0.0710999	0.0658178	0.0703315	0.0535104	0.0558692	0.0672256	0.0630631	0.0482931	0.0703746	0.0618674	0.057072	0.0714879	0.0707563	0.0891416	0.0703038	0.0624509	0.0716022	0.0654937	0.0605539	0.0652729	0.0707622	0.0581812	0.0656052	0.0738678	0.0618003	0.0775345	0.0633691	0.0618641	0.0575974	0.065195	0.0836192	0.0738545	0.0712595	0.0741747	0.0513979	0.0757488	0.0800634	0.0489668	0.0650122	0.0574491
409	0.0752014	0.0700134	0.0716078	0.087473	0.0707536	0.069867	0.0719961	0.076534	0.0638266	0.0738881	0.0803018	0.0773074	0.0882906	0.0979662	0.094265	0.0739661	0.0659762	0.0639896	0.0684864	0.0712801	0.0932773	0.0799707	0.0567838	0.0797329	0.0687979	0.0645161	0.0763574	0.0786786	0.0837881	0.0925528	0.0763674	0.0633153	0.0757552	0.0796341	0.0655542	0.0750916	0.0552203	0.0720033	0.0671098	0.0633423	0.0746779	0.0877559	0.0784946	0.0819324	0.0709473	0.0655885	0.0859839	0.0726688
410	0.0832587	0.0810947	0.0793283	0.0695464	0.112188	0.10133	0.0773744	0.0854519	0.0871308	0.0959469	0.0862301	0.0919011	0.126791	0.0880298	0.103713	0.0861782	0.101873	0.110186	0.101902	0.0887365	0.107731	0.0834556	0.0998887	0.0930872	0.0996448	0.0994275	0.088875	0.0888924	0.0968139	0.115467	0.102757	0.0809028	0.08787	0.0941812	0.0882002	0.103378	0.102761	0.105632	0.0784734	0.0994609	0.0754667	0.0844129	0.0698925	0.0815459	0.0877923	0.0819856	0.092625	0.108039
411	0.0943599	0.102418	0.0802934	0.0898488	0.115823	0.111857	0.0941205	0.118728	0.101826	0.0851865	0.0881164	0.111097	0.118831	0.105729	0.119534	0.102137	0.084563	0.0945152	0.0926385	0.0899834	0.129412	0.0808877	0.110864	0.100157	0.0871191	0.0959363	0.0920044	0.100862	0.0837881	0.111529	0.111013	0.0907226	0.103512	0.0830834	0.111442	0.111315	0.107149	0.109965	0.117496	0.120216	0.100447	0.0998746	0.107097	0.0975845	0.0848197	0.086478	0.106082	0.128189
412	0.112444	0.119375	0.12044	0.120734	0.124788	0.11845	0.11979	0.135099	0.118005	0.137195	0.10644	0.130423	0.117528	0.126688	0.117776	0.11879	0.146566	0.124714	0.130025	0.124273	0.132437	0.141599	0.135836	0.130597	0.116096	0.119257	0.145517	0.121928	0.127618	0.105979	0.119416	0.12194	0.120227	0.119826	0.116408	0.125356	0.127446	0.129977	0.111492	0.105121	0.0862477	0.107397	0.135699	0.125604	0.118312	0.111635	0.123383	0.138049
413	0.120322	0.141202	0.175642	0.122246	0.138115	0.120532	0.13568	0.131372	0.153629	0.147597	0.138777	0.163687	0.157476	0.131036	0.161723	0.172218	0.152384	0.132876	0.152523	0.128637	0.137311	0.127109	0.149674	0.137471	0.140026	0.14579	0.131904	0.145228	0.164408	0.178124	0.145216	0.12795	0.146143	0.143371	0.144219	0.163614	0.144085	0.165876	0.126286	0.130189	0.106495	0.131216	0.135054	0.143382	0.143084	0.104447	0.135267	0.12283
414	0.140197	0.155473	0.153831	0.161339	0.174703	0.156738	0.181396	0.169307	0.17441	0.181133	0.149016	0.17381	0.182226	0.161	0.158646	0.158063	0.17097	0.15573	0.15335	0.146717	0.161681	0.160308	0.156672	0.1685	0.159843	0.170786	0.147395	0.186084	0.155958	0.18242	0.166888	0.167815	0.152124	0.179514	0.144418	0.14591	0.157981	0.166495	0.174099	0.142588	0.168025	0.164229	0.156129	0.15942	0.175386	0.167565	0.184027	0.155627
415	0.163115	0.182001	0.185678	0.180346	0.177611	0.180567	0.172962	0.194862	0.180941	0.184182	0.208704	0.181041	0.194963	0.207732	0.191606	0.200389	0.171254	0.186908	0.178825	0.195968	0.172941	0.174982	0.183235	0.179301	0.186577	0.180841	0.170865	0.196617	0.195564	0.200859	0.205809	0.167082	0.183714	0.194211	0.176599	0.195157	0.168587	0.207345	0.173242	0.169542	0.146463	0.153782	0.192688	0.181449	0.181728	0.198113	0.198357	0.196141
416	0.218263	0.193418	0.197066	0.191577	0.220984	0.219318	0.227356	0.19433	0.204097	0.233142	0.243331	0.195504	0.209726	0.22776	0.241485	0.228698	0.192821	0.215965	0.199835	0.201579	0.231092	0.233125	0.201368	0.174588	0.209385	0.198017	0.220153	0.225024	0.216863	0.208915	0.212443	0.205335	0.230333	0.216407	0.224474	0.215507	0.189614	0.249226	0.204545	0.232615	0.201157	0.204555	0.195054	0.222995	0.19996	0.20912	0.214436	0.181994
417	0.236885	0.252518	0.199961	0.237581	0.242549	0.238172	0.232123	0.25955	0.242096	0.246055	0.237672	0.248751	0.250253	0.229467	0.201714	0.254371	0.241487	0.242736	0.253433	0.208022	0.256303	0.261189	0.237315	0.215829	0.215928	0.251362	0.231419	0.263166	0.24802	0.229681	0.243697	0.230397	0.251342	0.216557	0.250298	0.272283	0.211556	0.290076	0.249357	0.235849	0.210886	0.237986	0.23914	0.235942	0.246928	0.246181	0.221776	0.227438
418	0.254432	0.222129	0.285659	0.290065	0.286891	0.263042	0.246791	0.287901	0.245065	0.263809	0.29453	0.273205	0.32132	0.280236	0.254669	0.253816	0.269296	0.28779	0.273284	0.30133	0.267059	0.24945	0.284874	0.309505	0.269957	0.267281	0.272884	0.256623	0.232177	0.23541	0.25903	0.257658	0.271431	0.257049	0.270759	0.260684	0.243189	0.225088	0.257504	0.280323	0.235866	0.253865	0.293548	0.223961	0.295085	0.242138	0.274904	0.27717
419	0.304208	0.304567	0.274271	0.303672	0.283741	0.302487	0.308642	0.289498	0.29672	0.305057	0.272568	0.31107	0.305109	0.291725	0.293342	0.26811	0.312003	0.291381	0.271629	0.311305	0.293445	0.311445	0.274535	0.299097	0.316508	0.272727	0.296041	0.282956	0.301883	0.339599	0.290432	0.293566	0.298881	0.285843	0.285658	0.290395	0.293107	0.337528	0.277873	0.28841	0.268998	0.279774	0.287957	0.281932	0.26952	0.274483	0.346033	0.315327
420	0.319606	0.320685	0.331017	0.340821	0.307003	0.298785	0.332478	0.302808	0.328484	0.29627	0.307868	0.333158	0.364597	0.280081	0.285432	0.374549	0.332435	0.325171	0.331679	0.322527	0.30521	0.338041	0.308891	0.330322	0.327912	0.329982	0.360663	0.338653	0.294314	0.331901	0.314315	0.315404	0.363748	0.308638	0.354191	0.3256	0.294387	0.329895	0.332762	0.344205	0.264528	0.301713	0.317204	0.350531	0.261395	0.320755	0.304963	0.360129
421	0.377261	0.353257	0.369427	0.307991	0.382118	0.348988	0.341156	0.345534	0.337836	0.381815	0.33778	0.361031	0.384137	0.380686	0.377939	0.378296	0.354569	0.314071	0.361787	0.353283	0.371092	0.336207	0.375537	0.322663	0.332212	0.353023	0.321859	0.37105	0.329343	0.338704	0.311367	0.337095	0.346726	0.34943	0.348828	0.352666	0.380874	0.367237	0.358276	0.363073	0.323692	0.326786	0.373118	0.387633	0.307769	0.347709	0.385704	0.38821
422	0.389973	0.385158	0.416522	0.369762	0.390114	0.405668	0.382472	0.423533	0.377319	0.446019	0.387631	0.406258	0.38761	0.396522	0.419908	0.394949	0.354852	0.363859	0.423821	0.404406	0.426218	0.381695	0.3547	0.366064	0.35932	0.389331	0.377249	0.423077	0.361204	0.369853	0.378888	0.378719	0.37893	0.378974	0.372269	0.368742	0.346133	0.365793	0.345412	0.407008	0.357612	0.400752	0.346882	0.426667	0.361474	0.368149	0.329955	0.390782
423	0.398389	0.433009	0.418452	0.39676	0.48534	0.413418	0.437477	0.43458	0.418584	0.432209	0.407572	0.382593	0.463888	0.437199	0.399692	0.433389	0.432321	0.433235	0.440199	0.384248	0.478151	0.411409	0.3986	0.395522	0.39914	0.414188	0.468941	0.451005	0.41718	0.46527	0.413386	0.405394	0.418954	0.39877	0.421534	0.42328	0.428049	0.469775	0.390652	0.41186	0.459111	0.370455	0.472903	0.424928	0.448672	0.406783	0.434813	0.455949
424	0.446553	0.438381	0.441614	0.453564	0.472014	0.460729	0.465102	0.45215	0.443966	0.477941	0.436001	0.451749	0.428571	0.437665	0.43419	0.428809	0.450908	0.456579	0.423656	0.440981	0.466218	0.460382	0.412916	0.421642	0.422696	0.455523	0.43483	0.460421	0.385848	0.430899	0.429456	0.446431	0.485815	0.44751	0.474772	0.44709	0.426221	0.463792	0.368139	0.430728	0.435183	0.423318	0.46	0.509372	0.469481	0.414196	0.459105	0.472026
425	0.438854	0.452989	0.477128	0.426998	0.493821	0.498901	0.454712	0.497271	0.496957	0.506456	0.47211	0.538654	0.494138	0.468716	0.488684	0.453789	0.461124	0.488247	0.468321	0.456983	0.490084	0.460382	0.492604	0.454438	0.498037	0.473258	0.485214	0.482445	0.464179	0.493018	0.475306	0.492012	0.448551	0.455759	0.474374	0.490232	0.466813	0.524035	0.451758	0.489218	0.460163	0.425407	0.442151	0.50029	0.44352	0.435535	0.450542	0.468596
426	0.525336	0.460712	0.534839	0.541901	0.530409	0.520185	0.470358	0.467057	0.541784	0.501076	0.531797	0.531948	0.54827	0.508151	0.460558	0.52373	0.517877	0.496898	0.528371	0.495012	0.517143	0.536134	0.494035	0.494501	0.48009	0.489596	0.485683	0.49601	0.486182	0.506266	0.509804	0.490693	0.522773	0.493851	0.5441	0.48026	0.476504	0.572313	0.461835	0.500539	0.523008	0.456331	0.507742	0.507633	0.430836	0.444295	0.490388	0.577278
427	0.503491	0.527703	0.51824	0.543413	0.554882	0.516252	0.531598	0.535738	0.535105	0.551471	0.561304	0.542072	0.52381	0.539202	0.50802	0.532473	0.567395	0.531342	0.531845	0.49813	0.520672	0.566398	0.494672	0.533189	0.589269	0.495741	0.531216	0.544526	0.551839	0.522556	0.539732	0.544922	0.548689	0.497451	0.540326	0.542532	0.515085	0.500722	0.515009	0.566846	0.476729	0.521521	0.536774	0.520193	0.497027	0.495058	0.570255	0.535048
428	0.594987	0.563969	0.601621	0.536069	0.563606	0.565992	0.533431	0.558632	0.557221	0.559541	0.585556	0.589666	0.539152	0.589039	0.576357	0.514155	0.59336	0.590271	0.564599	0.540732	0.563361	0.566214	0.54048	0.544973	0.543653	0.516548	0.583164	0.534791	0.541454	0.551557	0.580864	0.60809	0.527066	0.554439	0.545093	0.609687	0.547815	0.57974	0.517367	0.579784	0.519853	0.516089	0.590108	0.549758	0.490884	0.509659	0.562216	0.598928
429	0.566517	0.61501	0.600077	0.573434	0.609402	0.567727	0.639042	0.600958	0.605314	0.615674	0.580032	0.621089	0.625416	0.554728	0.56559	0.591868	0.582151	0.565785	0.61158	0.610765	0.552773	0.630411	0.541912	0.562255	0.587773	0.582042	0.646691	0.606767	0.553248	0.610813	0.582633	0.604426	0.614476	0.561188	0.570918	0.640008	0.545621	0.651743	0.568182	0.615633	0.538522	0.570623	0.594624	0.597295	0.539635	0.551662	0.621985	0.58478
430	0.649418	0.60544	0.600463	0.588985	0.645263	0.600116	0.610317	0.569679	0.587353	0.587159	0.66222	0.60965	0.574758	0.59882	0.571303	0.597974	0.602015	0.582436	0.646154	0.595387	0.619832	0.60088	0.580722	0.583857	0.597308	0.558721	0.611954	0.626077	0.54339	0.626745	0.602978	0.572915	0.61601	0.64832	0.598331	0.620879	0.56994	0.623891	0.538808	0.627763	0.590586	0.576055	0.622581	0.604251	0.547562	0.553459	0.602237	0.60493
431	0.607878	0.579584	0.639066	0.555508	0.635086	0.63609	0.637208	0.621989	0.614072	0.658178	0.630827	0.667894	0.654074	0.663096	0.602944	0.621149	0.619467	0.62047	0.665509	0.669576	0.62437	0.575018	0.619691	0.608798	0.637315	0.608435	0.608825	0.581232	0.631051	0.592016	0.614035	0.622747	0.642079	0.625225	0.593365	0.612943	0.566283	0.672994	0.590051	0.601617	0.596371	0.597158	0.710323	0.658164	0.57174	0.589623	0.599266	0.604073
432	0.672516	0.624412	0.640224	0.6	0.670705	0.668363	0.660188	0.661786	0.689921	0.669297	0.653058	0.639364	0.705601	0.628784	0.639859	0.636553	0.617764	0.645935	0.620678	0.699086	0.681513	0.629861	0.601082	0.603299	0.639746	0.634828	0.651541	0.652091	0.614328	0.689044	0.651482	0.660706	0.626898	0.642472	0.592571	0.649776	0.565368	0.637095	0.597127	0.654178	0.615567	0.638738	0.638925	0.645217	0.635949	0.634097	0.700629	0.629582
433	0.665175	0.731867	0.613974	0.694168	0.71529	0.669867	0.671067	0.645947	0.646133	0.70391	0.663972	0.702209	0.682298	0.641205	0.653043	0.708993	0.643729	0.679563	0.659223	0.690565	0.651933	0.679384	0.661683	0.685389	0.647411	0.592934	0.663902	0.698532	0.57173	0.681525	0.66534	0.677122	0.67459	0.685963	0.689114	0.710012	0.604864	0.701465	0.608276	0.622372	0.629503	0.607814	0.630538	0.614493	0.624455	0.598832	0.665676	0.6791
434	0.729812	0.637508	0.656437	0.67257	0.692997	0.699826	0.669967	0.689871	0.685617	0.693149	0.689841	0.693531	0.723404	0.690421	0.695452	0.622398	0.750851	0.640385	0.659553	0.730881	0.707731	0.729274	0.700175	0.642969	0.669658	0.697947	0.704272	0.650016	0.614857	0.721805	0.689223	0.667155	0.717988	0.717756	0.68971	0.738299	0.67654	0.6732	0.608919	0.660108	0.595845	0.655871	0.669892	0.684251	0.640904	0.684861	0.720377	0.679743
435	0.699015	0.77552	0.702181	0.72095	0.653259	0.729208	0.706271	0.699987	0.686953	0.686872	0.732552	0.710755	0.747286	0.689489	0.660514	0.700666	0.724319	0.633529	0.73995	0.735869	0.736134	0.768892	0.707333	0.678712	0.684053	0.669739	0.720857	0.699649	0.664144	0.716076	0.696152	0.656016	0.722742	0.70126	0.695074	0.72324	0.639971	0.801733	0.689966	0.714286	0.663161	0.748642	0.683011	0.705894	0.687277	0.651393	0.740126	0.750697
436	0.72265	0.680154	0.702953	0.682505	0.815605	0.758936	0.705171	0.725942	0.771412	0.705524	0.71598	0.744807	0.693154	0.739016	0.758075	0.765334	0.777809	0.715638	0.724731	0.691604	0.74958	0.719369	0.688564	0.704635	0.705365	0.743472	0.7509	0.711778	0.75022	0.759219	0.703524	0.7079	0.706027	0.685963	0.71474	0.76801	0.686597	0.772849	0.633576	0.784367	0.666579	0.733807	0.682796	0.722126	0.738208	0.685085	0.705523	0.738264
437	0.77171	0.682337	0.6906	0.72311	0.793797	0.76229	0.743919	0.786104	0.776755	0.742288	0.718809	0.786879	0.80359	0.804378	0.649528	0.776853	0.804909	0.768528	0.744913	0.726517	0.772101	0.74248	0.705901	0.685389	0.691531	0.713448	0.774683	0.731088	0.686675	0.69334	0.79596	0.732815	0.720442	0.721056	0.71911	0.738502	0.726275	0.742315	0.681175	0.704852	0.733894	0.780819	0.75957	0.789952	0.695799	0.730009	0.734533	0.78328
438	0.803581	0.790799	0.769736	0.704536	0.759389	0.80775	0.796357	0.782777	0.783583	0.789096	0.789275	0.755193	0.78651	0.754852	0.701604	0.756869	0.808031	0.713516	0.767411	0.743973	0.781176	0.733125	0.794178	0.70326	0.739204	0.72043	0.75575	0.695021	0.782609	0.713212	0.764116	0.75011	0.737617	0.744601	0.743743	0.76394	0.741818	0.805034	0.715695	0.747978	0.74152	0.751985	0.730323	0.754396	0.72612	0.727089	0.71828	0.772347
439	0.8453	0.787609	0.804478	0.786393	0.839593	0.809023	0.758587	0.722614	0.778685	0.789455	0.754244	0.824218	0.792879	0.774724	0.801582	0.748543	0.738649	0.759386	0.722084	0.741064	0.784874	0.787601	0.713854	0.758445	0.73696	0.816366	0.751056	0.76955	0.709734	0.781955	0.75129	0.733402	0.755559	0.763197	0.76023	0.78897	0.704516	0.787085	0.694468	0.755256	0.709177	0.758044	0.767097	0.792271	0.726318	0.775382	0.795876	0.782208
440	0.795703	0.76595	0.800618	0.780994	0.841047	0.7786	0.812248	0.756422	0.802137	0.751435	0.792913	0.819222	0.819945	0.844124	0.797407	0.795309	0.760499	0.823049	0.821836	0.842269	0.814454	0.827219	0.766502	0.720149	0.822397	0.746963	0.753716	0.767954	0.715895	0.80111	0.810998	0.751869	0.803098	0.823185	0.814263	0.781441	0.777107	0.765628	0.797384	0.832345	0.797528	0.752821	0.768817	0.808309	0.78696	0.739668	0.735232	0.833655
441	0.821307	0.817999	0.806987	0.77581	0.83402	0.798381	0.780345	0.817649	0.797536	0.847382	0.793452	0.809624	0.818642	0.783574	0.733245	0.813628	0.827327	0.782729	0.796526	0.853907	0.800336	0.765407	0.757913	0.776316	0.775285	0.819718	0.782507	0.858762	0.746876	0.762084	0.793749	0.75949	0.816899	0.80144	0.798371	0.847578	0.75864	0.818032	0.799099	0.733693	0.729161	0.755537	0.802581	0.825507	0.749505	0.710692	0.800245	0.844802
442	0.850492	0.813969	0.852345	0.789633	0.860189	0.834702	0.820682	0.766405	0.840285	0.793042	0.766101	0.890218	0.8253	0.797236	0.820259	0.784763	0.809308	0.818479	0.797519	0.78616	0.882017	0.82832	0.805472	0.825805	0.792485	0.775869	0.819903	0.778327	0.802148	0.851235	0.851098	0.79232	0.793897	0.772346	0.831148	0.854294	0.748949	0.82319	0.77337	0.804582	0.802261	0.784371	0.812258	0.824348	0.792905	0.703729	0.886054	0.842015
443	0.869651	0.826226	0.80332	0.810583	0.871577	0.836553	0.814937	0.829229	0.925783	0.859935	0.853948	0.884696	0.929657	0.836827	0.761811	0.762559	0.835698	0.81554	0.782299	0.787614	0.863697	0.852898	0.782249	0.762176	0.757525	0.83061	0.841652	0.852218	0.794754	0.813462	0.818222	0.800088	0.784542	0.773845	0.854589	0.84534	0.780399	0.818032	0.812607	0.843666	0.76203	0.83598	0.865591	0.85971	0.755648	0.707996	0.836596	0.926045
444	0.902954	0.842008	0.850994	0.821382	0.898231	0.871833	0.853685	0.860908	0.863292	0.910689	0.926031	0.879306	0.858735	0.836206	0.845089	0.874827	0.901107	0.885733	0.834905	0.793433	0.862689	0.87069	0.792429	0.886685	0.752851	0.861751	0.862776	0.863869	0.832072	0.838525	0.828542	0.822512	0.858304	0.811788	0.834923	0.834961	0.805632	0.881783	0.780875	0.816981	0.743098	0.793982	0.807742	0.891981	0.784384	0.814915	0.898113	0.905038
445	0.974217	0.865682	0.800232	0.825486	0.903804	0.815732	0.841584	0.877679	0.834793	0.89939	0.86823	0.858401	0.842814	0.88449	0.829268	0.870802	0.854569	0.871858	0.843507	0.914589	0.889076	0.84336	0.832352	0.806167	0.837353	0.828935	0.775153	0.916214	0.890512	0.847476	0.790948	0.880991	0.872566	0.891572	0.826977	0.92267	0.848053	0.86012	0.781089	0.912129	0.772022	0.844338	0.862151	0.90686	0.802616	0.830189	0.869626	0.921115
446	0.894718	0.83227	0.790002	0.811879	0.858493	0.881319	0.835472	0.839744	0.876948	0.872489	0.933711	0.894557	0.890433	0.86027	0.888156	0.855953	0.853008	0.894385	0.802978	0.862427	0.906555	0.780448	0.782249	0.880008	0.866517	0.853233	0.92818	0.912544	0.854075	0.937164	0.865399	0.840832	0.91581	0.939562	0.852602	0.882784	0.852075	0.86177	0.818396	0.903774	0.831186	0.852486	0.866667	0.904734	0.820452	0.846361	0.890772	0.861093
447	0.966876	0.899261	0.883806	0.841253	0.936031	0.878311	0.901235	0.940902	0.862995	0.928264	0.882916	0.912438	0.89217	0.92703	0.834102	0.831668	0.856555	0.881815	0.798015	0.871363	0.910924	0.958547	0.850644	0.847211	0.781081	0.90169	0.913003	0.909831	0.823095	0.897601	0.795518	0.904001	0.905689	0.860078	0.830751	0.918803	0.860121	0.876212	0.863851	0.841509	0.850907	0.825324	0.848817	0.946473	0.865438	0.853549	0.935512	0.814362
448	0.911549	0.862156	0.919707	0.903024	0.921493	0.869983	0.873121	0.902968	0.844441	0.894907	0.887766	0.910465	0.976408	0.867101	0.941112	0.906328	0.92097	0.927196	0.946071	0.891729	0.954286	0.981658	0.945284	0.861351	0.862404	0.902528	0.890315	0.844398	0.873438	0.887397	0.822645	0.890517	0.896182	0.921416	0.836114	0.896825	0.878588	0.925934	0.742925	0.852291	0.856692	0.86753	0.907742	0.968696	0.899723	0.859389	0.898287	0.858735
449	0.926052	0.934688	0.903494	0.886177	0.937485	0.918797	0.949517	0.918009	0.974172	0.962877	0.986392	0.903892	0.919091	0.840397	0.921336	0.872745	0.884648	0.864838	0.938131	0.916667	0.931429	0.884263	0.840624	0.870189	0.913442	0.861053	0.869035	0.977498	0.884175	0.977623	0.874687	0.918364	0.927618	0.855729	0.931069	0.941188	0.899433	0.899938	0.881218	0.908895	0.89035	0.847472	0.895269	0.978164	0.866825	0.821653	0.952639	1
450	0.975291	0.911518	0.932252	0.949028	0.954931	0.983806	0.943039	0.910555	0.936619	0.981707	0.858529	0.945964	0.891301	0.918957	0.865304	0.924369	0.885216	0.922625	1	0.897132	0.952941	0.948826	0.785112	0.884918	0.918302	0.90937	0.854483	0.974146	0.856891	0.945936	0.972431	0.875861	0.904156	0.907019	0.879023	0.958079	0.888097	0.943677	0.863851	0.857143	0.862214	0.946302	0.932043	0.981643	0.815497	0.812668	0.980951	0.94298
451	0.918353	0.930658	0.901563	0.963283	0.936516	0.935338	0.924826	0.920138	0.861511	0.911944	0.903665	0.927163	0.920538	0.976091	0.917601	0.942409	0.974177	0.84427	0.90488	1	0.940336	0.931401	0.851599	0.92773	0.939802	0.941489	0.967924	0.942228	0.9442	0.90333	0.95017	0.935366	0.984665	0.921566	0.846246	0.971713	0.919364	0.955849	0.894726	0.875202	0.93137	0.872127	0.972258	0.977585	0.877329	0.893531	0.894967	0.92433
452	0.959893	0.896575	0.984559	0.943629	1	0.942163	0.942917	0.929988	0.954282	0.974892	0.939639	0.9929	0.987408	0.921596	0.927049	0.984319	0.883939	0.853575	0.970058	0.983583	0.954622	0.933602	0.897248	1	0.975509	0.983522	0.927085	0.930259	0.90037	0.94343	0.970515	0.935073	0.960436	1	0.922725	0.973341	0.848418	0.999587	0.851201	0.976011	0.897975	0.970957	0.911183	0.93971	0.904082	0.950135	0.943726	0.898178
453	0.943062	0.904802	0.988998	0.927862	0.972862	0.888953	0.864198	0.911487	0.88719	0.930237	0.936809	0.968183	1	0.936656	0.989892	0.998335	0.923524	1	0.931348	0.970075	0.902521	0.945891	0.902974	0.926159	0.923724	0.8975	0.948834	0.865464	0.929062	0.941998	1	0.863989	0.876246	0.892771	0.847835	0.964591	0.931797	0.994017	0.853559	0.898113	0.887457	0.883619	0.934409	0.952077	0.89021	0.967206	0.964348	0.980707
454	0.971531	0.971289	0.978962	0.989633	0.958566	0.996645	0.896101	1	0.929345	0.928443	0.919294	0.95188	0.970763	1	0.986816	0.920067	1	0.934541	0.975186	0.966542	0.978992	0.939472	0.921584	0.910841	0.984296	0.930876	0.956814	0.935206	0.906002	1	0.924517	0.969955	0.887594	0.90057	0.906635	0.922263	0.929055	0.975449	0.804889	0.888949	0.939521	0.937108	0.886452	0.941256	0.91201	0.877134	0.901433	0.905895
455	1	1	0.893457	0.985529	0.984008	1	0.997066	0.918275	1	0.960007	0.93398	1	0.962657	0.949697	1	0.999167	0.938422	0.860431	0.935815	0.934954	1	1	1	0.887078	0.990466	0.896662	0.943514	0.996649	0.935047	0.978876	0.960195	0.971567	0.947861	0.985003	0.885975	1	0.909673	1	0.912307	0.894609	0.783855	1	0.950968	0.895459	0.903092	0.925876	1	0.942337
456	0.94521	0.921592	1	1	0.967289	0.964372	1	0.935445	0.915986	0.941176	0.90609	0.967657	0.919381	0.938674	0.973852	0.923536	0.995743	0.895038	0.935815	0.885702	0.972269	0.918379	0.922698	0.967007	0.94298	0.918028	1	0.848867	0.887168	0.950591	0.942208	0.990913	0.963503	0.963557	0.90147	0.974155	0.936003	0.926553	0.924314	0.956334	1	0.958629	0.934409	1	0.932422	0.866801	0.965571	0.990782
457	0.940018	0.934016	0.930322	0.873002	0.983281	0.946906	0.926537	0.956742	0.943595	1	1	0.965291	0.974092	0.945195	0.882224	0.985429	0.981555	0.905322	0.987097	0.871779	0.955126	0.973221	0.883887	0.863511	0.957562	0.970535	0.92067	0.973827	1	0.930183	0.901371	0.941375	1	0.910768	0.959873	0.941392	0.887365	0.995874	0.895154	0.997305	0.78701	0.974091	0.964946	0.898357	1	0.884546	0.969591	0.941479
458	0.986929	0.970618	0.935341	0.97797	0.916889	0.920648	0.934849	0.962332	0.908713	0.97561	0.933711	0.989482	0.967723	0.884645	0.956273	0.974466	0.961549	0.929318	0.934988	0.931421	0.948067	0.909574	0.973755	0.931068	1	0.937439	0.936473	0.913661	0.831544	0.874508	0.895179	1	0.970557	0.976305	0.946762	0.9186	0.886085	0.937281	0.867281	1	0.87168	0.833473	0.996774	0.946473	0.887436	0.945867	0.944949	0.984137
459	0.891137	0.990766	0.964679	0.898488	0.910346	0.959861	0.935827	0.901637	0.979665	0.97561	0.900027	0.941362	0.961934	0.946282	0.854537	0.879267	0.960982	0.850473	0.920761	0.896717	0.922857	0.944241	0.91554	0.907502	0.939802	1	0.938664	0.852697	0.85918	0.944862	0.901666	0.895647	0.887901	0.926815	0.957489	0.96805	1	0.907365	1	0.940162	0.946358	0.852695	0.876774	0.906667	0.875743	1	0.968193	0.859593
460	0.851567	0.849563	0.929936	0.962635	0.945481	0.980914	0.844396	0.936377	0.962149	0.898673	0.930612	0.950302	0.902012	0.912436	0.946825	0.98529	0.996737	0.945805	0.872457	0.889859	0.883025	0.898569	0.905678	0.902003	0.963358	0.978355	0.91269	1	0.818342	0.93985	0.906236	0.977869	0.905843	0.911368	0.93683	0.975173	0.874017	0.997937	0.832118	0.783288	0.837497	0.908692	0.96172	0.943961	0.824217	0.885445	0.947396	0.92283
461	0.921755	0.870215	0.849643	0.886393	0.973831	0.899942	0.883388	0.904033	0.913908	0.876614	0.940717	0.946227	0.985671	0.964912	0.879807	1	0.892026	0.884427	0.86038	0.888612	0.912269	0.881878	0.893749	0.847211	0.929333	0.889122	0.900329	0.83977	0.911283	0.878446	0.896801	0.853583	0.90937	0.925465	1	0.984737	0.897056	0.914174	0.778087	0.838814	0.858796	0.925199	0.868387	0.901449	0.821245	0.84434	0.921531	0.910611
462	0.869472	0.868704	0.848678	0.94406	0.948146	0.856564	0.863953	0.88673	0.966009	0.987088	0.85004	0.848672	0.935012	0.915541	0.84465	0.883847	0.890324	0.892426	0.84847	0.823774	0.963025	0.880411	0.825513	0.884132	0.833801	0.954336	0.878892	0.874721	0.84721	0.890977	0.862598	0.897699	0.900475	0.846581	0.901669	0.909035	0.856464	0.880545	0.865137	0.898922	0.868262	0.886753	1	0.922319	0.842053	0.85602	0.864733	0.975563
463	0.907073	0.91857	0.941324	0.83067	0.804701	0.901677	0.856986	0.834553	0.875909	0.876435	0.946376	0.898764	0.885656	0.906692	0.872555	0.910769	0.8584	0.814398	0.866005	0.85744	0.921176	0.83474	0.810243	0.796544	0.868761	0.823768	0.918323	0.883817	0.824503	0.941998	0.821465	0.858273	0.905996	0.912717	0.828367	0.886243	0.758091	0.951516	0.83512	0.907008	0.867736	0.832219	0.790753	0.890628	0.819461	0.862309	0.887801	0.859164
464	0.937153	0.849563	0.892492	0.883585	0.881754	0.892539	0.917247	0.857447	0.898323	0.88038	0.894907	0.866816	0.886959	0.951716	0.822457	0.888149	0.922815	0.860268	0.870637	0.909393	0.89395	0.913977	0.824877	0.774352	0.876239	0.844156	0.807698	0.868337	0.878366	0.865199	0.886481	0.869705	0.850943	0.815387	0.79122	0.855515	0.802158	0.884877	0.851844	0.827493	0.772022	0.854576	0.824301	0.843672	0.779627	0.876685	0.901084	0.862379
465	0.84709	0.891034	0.858329	0.782289	0.913012	0.875188	0.84134	0.805271	0.832121	0.887733	0.885071	0.851827	0.898828	0.909486	0.824874	0.872051	0.817253	0.824845	0.931348	0.87552	0.875462	0.886464	0.821218	0.882757	0.792858	0.799609	0.935847	0.823013	0.763422	0.893484	0.841958	0.820607	0.925165	0.935663	0.81327	0.94709	0.755714	0.898494	0.824185	0.898383	0.758086	0.874216	0.884731	0.916908	0.896552	0.7208	0.860189	0.922401
466	0.880931	0.878442	0.864698	0.875162	0.950812	0.828109	0.786945	0.870358	0.873089	0.817073	0.824037	0.843545	0.787234	0.792579	0.89365	0.841243	0.859109	0.857003	0.852605	0.801538	0.973445	0.931585	0.766502	0.885507	0.846887	0.845273	0.850884	0.763645	0.833304	0.855532	0.841516	0.87249	0.800491	0.813587	0.806714	0.844322	0.823368	0.938106	0.747427	0.821294	0.762819	0.809026	0.852043	0.805411	0.817281	0.790431	0.853373	0.862594
467	0.861235	0.797683	0.850415	0.803456	0.734432	0.814691	0.796969	0.838014	0.812231	0.768831	0.834681	0.771365	0.837748	0.849402	0.864206	0.851235	0.859676	0.819948	0.895451	0.781796	0.865882	0.8219	0.792111	0.802042	0.803515	0.836196	0.820529	0.863071	0.776976	0.778195	0.827805	0.826909	0.867352	0.816587	0.820818	0.80118	0.773268	0.887972	0.734563	0.761995	0.776755	0.868157	0.811613	0.904348	0.788347	0.802111	0.824187	0.753912
468	0.895255	0.776024	0.819533	0.753996	0.812697	0.790283	0.757487	0.785439	0.849785	0.805954	0.88588	0.773994	0.875814	0.839	0.787519	0.834027	0.818672	0.772935	0.768073	0.822319	0.866723	0.805393	0.700334	0.739002	0.869695	0.725597	0.84619	0.790776	0.790354	0.83387	0.852573	0.759343	0.787609	0.840732	0.825586	0.772283	0.755165	0.840933	0.781304	0.752022	0.732054	0.808817	0.757204	0.815845	0.824217	0.8385	0.7777	0.778349
469	0.855506	0.834788	0.752557	0.826782	0.782893	0.751995	0.854297	0.789032	0.803325	0.815638	0.729049	0.823955	0.787234	0.765409	0.796528	0.792534	0.735102	0.79334	0.759305	0.838321	0.761008	0.77788	0.747256	0.76139	0.726304	0.812317	0.799405	0.744175	0.815701	0.79753	0.804954	0.823098	0.768134	0.732154	0.78824	0.726496	0.805449	0.839282	0.82976	0.699461	0.779648	0.761387	0.760215	0.802705	0.745145	0.703953	0.791157	0.824437
470	0.784781	0.778375	0.740784	0.714687	0.822631	0.76229	0.775578	0.786903	0.799763	0.752511	0.709108	0.724691	0.7703	0.803757	0.827071	0.782959	0.816827	0.727065	0.730521	0.804032	0.777647	0.833456	0.708923	0.738413	0.716022	0.722944	0.754342	0.746409	0.731737	0.787325	0.835176	0.761395	0.747431	0.739502	0.726659	0.819495	0.72335	0.756757	0.649443	0.765768	0.776755	0.763477	0.750753	0.789372	0.753468	0.716532	0.770535	0.831511
471	0.797314	0.703492	0.740977	0.741037	0.707536	0.764141	0.723261	0.711567	0.7156	0.7717	0.739154	0.775835	0.812419	0.727061	0.73742	0.750902	0.721623	0.766405	0.758974	0.761845	0.818992	0.728357	0.702561	0.687156	0.768368	0.716101	0.814583	0.744015	0.731033	0.778375	0.698511	0.739997	0.746511	0.778494	0.734803	0.729345	0.708905	0.726222	0.741638	0.77035	0.699185	0.802131	0.767312	0.734686	0.714625	0.705301	0.761971	0.804716
472	0.710116	0.753694	0.675931	0.778834	0.810758	0.78369	0.747464	0.703847	0.741131	0.748207	0.69523	0.744018	0.725575	0.683589	0.742694	0.758396	0.738507	0.710251	0.748883	0.706775	0.75563	0.774028	0.693495	0.722702	0.679566	0.694875	0.695979	0.661507	0.687907	0.709989	0.766917	0.741023	0.769667	0.725705	0.755661	0.757835	0.716767	0.78234	0.717624	0.792722	0.659479	0.684705	0.684516	0.777971	0.654776	0.643306	0.6482	0.732262
473	0.794449	0.708361	0.672071	0.721814	0.771262	0.658647	0.649432	0.669107	0.819059	0.649211	0.715171	0.792138	0.754957	0.661233	0.724236	0.689148	0.713678	0.723147	0.757651	0.737739	0.654118	0.856383	0.710355	0.652592	0.7149	0.725178	0.704428	0.727099	0.668192	0.741855	0.689518	0.731496	0.709247	0.658668	0.765991	0.769231	0.688426	0.798019	0.687393	0.738005	0.663161	0.646678	0.782366	0.7743	0.639516	0.714286	0.736631	0.678885
474	0.733214	0.672095	0.712025	0.611663	0.762297	0.749335	0.665567	0.712631	0.708624	0.750897	0.684452	0.728504	0.782458	0.785592	0.621402	0.663614	0.697928	0.697845	0.678908	0.74813	0.723193	0.72799	0.658184	0.737431	0.68181	0.676442	0.715225	0.672359	0.70551	0.644647	0.677724	0.697054	0.713848	0.70021	0.6617	0.778592	0.699397	0.767898	0.651801	0.632615	0.703918	0.755746	0.724516	0.742995	0.728696	0.671159	0.691017	0.656163
475	0.740734	0.708026	0.719552	0.624838	0.811485	0.706536	0.688547	0.712099	0.726288	0.708752	0.657505	0.668683	0.740483	0.649433	0.632388	0.641132	0.70786	0.680379	0.680066	0.657315	0.702521	0.647285	0.610307	0.641202	0.659749	0.681748	0.688938	0.699489	0.657455	0.74275	0.654725	0.69808	0.776108	0.712208	0.719507	0.726292	0.703236	0.751393	0.608276	0.761186	0.64975	0.696197	0.685376	0.661643	0.590765	0.692498	0.646627	0.630225
476	0.712802	0.674446	0.712218	0.679914	0.696147	0.702603	0.655788	0.662052	0.623571	0.750717	0.666532	0.677491	0.627008	0.684521	0.700286	0.742714	0.71538	0.65573	0.672126	0.691189	0.623529	0.67058	0.623032	0.69187	0.688353	0.629521	0.69504	0.631663	0.662559	0.700322	0.681999	0.659094	0.681337	0.713107	0.693087	0.634717	0.665935	0.669899	0.701329	0.576819	0.669997	0.699749	0.663656	0.660676	0.644669	0.628931	0.70727	0.669882
477	0.644405	0.684184	0.668597	0.70324	0.748486	0.680278	0.637086	0.676561	0.625798	0.632532	0.607518	0.680515	0.641337	0.624437	0.620523	0.699417	0.616061	0.642018	0.631431	0.683915	0.688739	0.729824	0.687768	0.644344	0.641241	0.614439	0.658269	0.681296	0.610808	0.746867	0.702344	0.688847	0.616777	0.668116	0.657132	0.750102	0.622783	0.693212	0.616638	0.641779	0.611622	0.62453	0.643656	0.677295	0.656361	0.595912	0.623733	0.701608
478	0.606267	0.68452	0.671492	0.634125	0.709232	0.601966	0.640875	0.698123	0.656375	0.707676	0.645109	0.670523	0.717036	0.63515	0.701824	0.636692	0.67622	0.652302	0.58627	0.713217	0.662353	0.61372	0.614283	0.62117	0.665358	0.592375	0.654671	0.569901	0.638796	0.658611	0.622586	0.616591	0.652201	0.654619	0.686929	0.620879	0.618577	0.649061	0.575901	0.634501	0.600316	0.590263	0.579355	0.695652	0.592152	0.586478	0.649423	0.704394
479	0.650671	0.630289	0.642154	0.644708	0.640659	0.620127	0.625351	0.641288	0.604275	0.66033	0.636486	0.636077	0.684035	0.628163	0.65546	0.691785	0.63777	0.616879	0.60794	0.647132	0.635798	0.6438	0.586289	0.634328	0.62049	0.629661	0.649664	0.626396	0.657807	0.659327	0.631432	0.652939	0.639626	0.686263	0.609654	0.657713	0.573231	0.694038	0.603774	0.671698	0.61583	0.648349	0.628387	0.600773	0.656956	0.653414	0.669521	0.664094
480	0.5735	0.584956	0.625555	0.615335	0.695178	0.589011	0.552866	0.702915	0.615111	0.671628	0.64457	0.653694	0.566652	0.591213	0.699407	0.601304	0.644722	0.598433	0.599835	0.574605	0.651933	0.616654	0.568634	0.614297	0.589269	0.59056	0.598341	0.654644	0.632283	0.601325	0.597966	0.592115	0.636099	0.592831	0.670838	0.632886	0.608521	0.64968	0.5997	0.58841	0.581383	0.575428	0.630753	0.637488	0.568767	0.6031	0.607829	0.613934
481	0.639391	0.644728	0.59448	0.557019	0.711655	0.644881	0.613128	0.659657	0.679976	0.583393	0.615737	0.618854	0.639311	0.581897	0.58998	0.584097	0.601589	0.588475	0.660711	0.61783	0.621681	0.618672	0.598855	0.561665	0.563657	0.607736	0.577531	0.594478	0.572786	0.575725	0.648975	0.620402	0.611869	0.541542	0.620381	0.590965	0.553849	0.650505	0.585978	0.603504	0.573232	0.566444	0.603871	0.654879	0.537852	0.543351	0.626704	0.657449
482	0.591226	0.59906	0.611465	0.55378	0.610613	0.598728	0.590637	0.636231	0.552323	0.61962	0.558205	0.586774	0.633521	0.596181	0.577456	0.639883	0.612656	0.556317	0.530852	0.589568	0.563866	0.632979	0.54223	0.550471	0.567209	0.632314	0.580191	0.610597	0.559585	0.626745	0.584107	0.582149	0.617543	0.59838	0.591776	0.657713	0.668495	0.646998	0.571184	0.637466	0.556403	0.563101	0.549032	0.608502	0.573127	0.572327	0.622335	0.588853
483	0.616294	0.590329	0.594094	0.560691	0.580567	0.573511	0.560078	0.56715	0.537628	0.56241	0.549178	0.587825	0.586626	0.662785	0.569325	0.579933	0.569381	0.557623	0.573697	0.530964	0.59563	0.605833	0.547638	0.606834	0.563844	0.574501	0.567204	0.55841	0.505017	0.597744	0.6046	0.576433	0.577519	0.556839	0.548073	0.539886	0.524959	0.595214	0.486492	0.552561	0.485406	0.588383	0.602366	0.65314	0.547166	0.590072	0.574799	0.581565
484	0.635273	0.51595	0.595831	0.597408	0.625878	0.59572	0.548588	0.613204	0.610509	0.616033	0.574104	0.551144	0.583876	0.558143	0.558998	0.548432	0.592367	0.543421	0.571878	0.519119	0.561345	0.541086	0.512168	0.562058	0.584782	0.529814	0.545455	0.526173	0.542334	0.551916	0.560666	0.544042	0.539795	0.541842	0.617998	0.559829	0.575059	0.60718	0.47813	0.580054	0.53116	0.548893	0.567742	0.606957	0.522989	0.583333	0.5374	0.571704
485	0.557923	0.540296	0.540436	0.512095	0.608432	0.519722	0.518641	0.504991	0.578002	0.537303	0.53813	0.592427	0.62035	0.521037	0.560536	0.548848	0.600312	0.572151	0.537634	0.536575	0.560336	0.523111	0.540162	0.532011	0.516919	0.573384	0.634955	0.544366	0.51065	0.566595	0.539879	0.555034	0.548075	0.493851	0.484704	0.559422	0.511794	0.541159	0.541381	0.557682	0.560084	0.494359	0.527312	0.569082	0.531312	0.503594	0.547536	0.576849
486	0.540018	0.531565	0.519205	0.528942	0.593409	0.532562	0.508618	0.549315	0.515957	0.567253	0.592697	0.555088	0.549718	0.539357	0.572182	0.535803	0.547106	0.520405	0.536146	0.580216	0.495462	0.560161	0.502465	0.530244	0.510002	0.479682	0.543733	0.510852	0.534941	0.573756	0.493439	0.524696	0.566938	0.566887	0.500199	0.562068	0.529347	0.591087	0.568396	0.546631	0.533263	0.546594	0.492473	0.576812	0.528934	0.472372	0.574799	0.554341
487	0.522292	0.54634	0.518819	0.498272	0.509813	0.534529	0.516441	0.482231	0.519964	0.553623	0.518054	0.557981	0.517441	0.512498	0.530653	0.519012	0.546396	0.486941	0.563441	0.483998	0.558319	0.475972	0.531891	0.517086	0.485885	0.530652	0.594117	0.536068	0.50308	0.512531	0.52838	0.513997	0.541175	0.531044	0.499801	0.545584	0.538307	0.569218	0.476201	0.504043	0.533263	0.507104	0.483226	0.53314	0.483353	0.510557	0.564138	0.501393
488	0.555416	0.491437	0.480795	0.558747	0.506906	0.517525	0.54321	0.499002	0.476919	0.493544	0.484371	0.529976	0.550731	0.508461	0.458581	0.552318	0.510641	0.507019	0.514144	0.501039	0.519496	0.524395	0.515985	0.462294	0.477472	0.542382	0.507119	0.533035	0.563105	0.524168	0.480908	0.516635	0.504984	0.487552	0.49702	0.529508	0.458402	0.560553	0.51265	0.462264	0.495924	0.517342	0.474194	0.524831	0.484542	0.508535	0.460678	0.466667
489	0.487914	0.530557	0.484269	0.569762	0.494063	0.491498	0.506662	0.505524	0.556479	0.454627	0.52533	0.482119	0.542336	0.484397	0.502307	0.504163	0.519722	0.448906	0.517618	0.502909	0.49042	0.475972	0.506919	0.4674	0.51748	0.460969	0.501799	0.487871	0.477205	0.533656	0.502727	0.48996	0.516025	0.568086	0.443385	0.520757	0.468824	0.566123	0.448971	0.526415	0.550092	0.487881	0.528602	0.527923	0.501784	0.463836	0.477805	0.487889
490	0.500269	0.48405	0.475391	0.476026	0.49479	0.464893	0.463513	0.472514	0.493543	0.464849	0.459849	0.502235	0.449559	0.475703	0.501209	0.473494	0.505392	0.452008	0.484698	0.511014	0.525882	0.515224	0.482265	0.503142	0.447373	0.509705	0.521828	0.478934	0.475268	0.527748	0.475306	0.534809	0.474467	0.485753	0.521057	0.4477	0.432255	0.536621	0.417024	0.495148	0.464107	0.482031	0.547312	0.484251	0.516647	0.42363	0.486718	0.5209
491	0.449418	0.466756	0.473461	0.568467	0.484129	0.502603	0.475003	0.492613	0.466677	0.507712	0.458098	0.461215	0.455059	0.451483	0.437926	0.458229	0.500851	0.452498	0.4933	0.509352	0.517143	0.436904	0.48815	0.490573	0.468686	0.422287	0.421217	0.445579	0.387432	0.463659	0.488427	0.44775	0.465573	0.481254	0.496424	0.481685	0.44414	0.526924	0.458834	0.4469	0.473048	0.48621	0.46129	0.489469	0.45105	0.436882	0.45526	0.529046
492	0.481289	0.471457	0.472882	0.449028	0.496002	0.462001	0.405941	0.420604	0.496512	0.481349	0.45419	0.496187	0.489217	0.459245	0.439244	0.469331	0.468502	0.455599	0.517452	0.444514	0.437647	0.475238	0.47972	0.456991	0.538792	0.472839	0.440776	0.446856	0.407499	0.53473	0.422232	0.450682	0.490876	0.415717	0.407827	0.466422	0.434449	0.444811	0.40223	0.437736	0.433079	0.481195	0.48172	0.489275	0.435989	0.461366	0.426774	0.502251
493	0.472158	0.405641	0.419996	0.500432	0.519263	0.43771	0.465347	0.456808	0.518183	0.47292	0.478442	0.456482	0.482125	0.44962	0.447814	0.43783	0.430193	0.480085	0.483706	0.453242	0.471092	0.469369	0.454112	0.443048	0.404936	0.504818	0.437021	0.437759	0.415948	0.455424	0.460416	0.444819	0.505444	0.504349	0.458085	0.452177	0.439751	0.420054	0.473199	0.402695	0.399422	0.436064	0.469032	0.403672	0.465517	0.442049	0.527438	0.453591
494	0.447986	0.443083	0.485235	0.447084	0.47371	0.447658	0.458624	0.438307	0.451388	0.400825	0.393021	0.462135	0.43769	0.436733	0.463854	0.417569	0.482974	0.445968	0.472953	0.472569	0.488067	0.488811	0.406076	0.407109	0.452608	0.50803	0.445314	0.475583	0.365781	0.465807	0.402477	0.411256	0.458212	0.44916	0.481327	0.475376	0.429329	0.475346	0.481346	0.467655	0.409151	0.404304	0.444946	0.430918	0.420927	0.426774	0.437085	0.460236
495	0.50564	0.449966	0.384675	0.485961	0.46111	0.425911	0.445178	0.464661	0.423334	0.430775	0.42401	0.448856	0.433493	0.442478	0.429136	0.465307	0.437571	0.396017	0.474938	0.47818	0.457143	0.451577	0.399555	0.428712	0.405683	0.445329	0.455641	0.401213	0.411547	0.466523	0.455403	0.433241	0.403926	0.418116	0.496226	0.450142	0.412873	0.47287	0.39301	0.457682	0.405732	0.423318	0.415054	0.392271	0.385057	0.438679	0.482873	0.426795
496	0.4906	0.372062	0.414206	0.436285	0.437606	0.39734	0.386016	0.412219	0.407748	0.451399	0.444759	0.440047	0.469822	0.420897	0.441222	0.471413	0.455023	0.451028	0.43871	0.405029	0.454958	0.403522	0.380627	0.46465	0.422509	0.453847	0.444218	0.421321	0.393769	0.437343	0.455403	0.487322	0.416807	0.40012	0.39849	0.446479	0.42878	0.412626	0.408662	0.440701	0.427557	0.41705	0.372043	0.389179	0.406659	0.402965	0.418909	0.436442
497	0.424709	0.42411	0.427717	0.426998	0.499637	0.424407	0.435888	0.423399	0.391421	0.428623	0.460253	0.387326	0.419308	0.400404	0.348934	0.396336	0.413025	0.399771	0.411745	0.418121	0.470924	0.441856	0.451885	0.415161	0.417274	0.447005	0.424034	0.42196	0.419644	0.409953	0.420463	0.418731	0.44349	0.424715	0.435638	0.440578	0.429512	0.48236	0.423456	0.427224	0.386011	0.405349	0.437634	0.370821	0.394372	0.407907	0.373296	0.435584
498	0.396598	0.360981	0.35553	0.380346	0.405864	0.371891	0.400562	0.407427	0.371085	0.419476	0.360819	0.447147	0.394558	0.386275	0.387827	0.46045	0.431186	0.429154	0.383127	0.397132	0.445042	0.452311	0.384126	0.425373	0.448682	0.450216	0.368643	0.431216	0.35786	0.451128	0.461005	0.440129	0.445484	0.44796	0.365912	0.442002	0.397513	0.366412	0.407161	0.403504	0.35472	0.329921	0.367312	0.392271	0.334126	0.378257	0.406851	0.400214
499	0.380125	0.385326	0.393746	0.34406	0.401745	0.429034	0.383083	0.38866	0.398545	0.414993	0.402587	0.415724	0.364886	0.417637	0.387607	0.417846	0.398837	0.40271	0.350207	0.361804	0.40605	0.392333	0.355973	0.392773	0.412227	0.423544	0.42732	0.446377	0.479141	0.397064	0.454224	0.408032	0.432142	0.434913	0.360747	0.407611	0.394588	0.419847	0.340266	0.381132	0.385748	0.381112	0.448602	0.358454	0.353547	0.357592	0.344285	0.422937
500	0.401253	0.402619	0.407643	0.404968	0.437848	0.380451	0.402029	0.397311	0.395428	0.406564	0.389248	0.345254	0.406861	0.390002	0.409361	0.392312	0.37727	0.372347	0.402812	0.317124	0.421345	0.469002	0.46795	0.350943	0.417274	0.423265	0.383195	0.448771	0.40169	0.381668	0.383459	0.414774	0.428462	0.430864	0.384188	0.454416	0.451088	0.430782	0.397513	0.425337	0.374178	0.364605	0.353978	0.390531	0.365042	0.357592	0.342887	0.351125
501	0.376544	0.402283	0.380622	0.355508	0.448025	0.365992	0.381494	0.369759	0.381772	0.389168	0.394772	0.403234	0.381531	0.422605	0.384531	0.380516	0.37954	0.363369	0.345575	0.402951	0.453782	0.379127	0.393351	0.392969	0.395214	0.426058	0.404475	0.405841	0.408027	0.453813	0.419873	0.369632	0.359914	0.393521	0.422527	0.468457	0.434083	0.42975	0.382075	0.402965	0.346569	0.325742	0.382151	0.360966	0.319065	0.315139	0.355121	0.404716
502	0.440645	0.390531	0.424628	0.381209	0.340199	0.351186	0.424154	0.360442	0.356835	0.374821	0.384398	0.371812	0.386742	0.410961	0.333993	0.373161	0.38933	0.387039	0.388751	0.36596	0.454622	0.419112	0.410371	0.443833	0.35072	0.463343	0.425129	0.394031	0.403626	0.372001	0.408226	0.430895	0.367888	0.388422	0.404052	0.453398	0.403364	0.456571	0.385506	0.35876	0.330529	0.347054	0.329677	0.343382	0.339477	0.334906	0.361412	0.332047
503	0.383706	0.418905	0.34916	0.338877	0.397141	0.357895	0.351302	0.375216	0.361288	0.343257	0.342091	0.383382	0.353886	0.38022	0.351351	0.349292	0.361095	0.365655	0.377667	0.327515	0.469244	0.453962	0.405917	0.380008	0.420826	0.380115	0.393209	0.393872	0.382855	0.422843	0.418841	0.477503	0.403619	0.434913	0.373063	0.400081	0.374109	0.455127	0.359991	0.370081	0.351039	0.321772	0.334409	0.344541	0.308958	0.317161	0.360364	0.321329
504	0.348254	0.374077	0.338159	0.334557	0.404652	0.413071	0.341401	0.401038	0.359804	0.355273	0.405955	0.413884	0.372992	0.356311	0.378818	0.379961	0.386209	0.341495	0.401654	0.382793	0.430084	0.41526	0.407349	0.378044	0.395214	0.418796	0.452824	0.417172	0.384263	0.392947	0.436385	0.433241	0.435056	0.39862	0.405443	0.465405	0.388188	0.472251	0.436106	0.390566	0.337102	0.333055	0.34086	0.358068	0.322434	0.362309	0.346033	0.327117
505	0.38299	0.407992	0.398186	0.366307	0.415314	0.384268	0.377093	0.366298	0.352828	0.369978	0.347346	0.384565	0.378058	0.348238	0.315096	0.401749	0.388337	0.336435	0.327543	0.344971	0.451429	0.404072	0.40369	0.419089	0.404562	0.420332	0.436551	0.406799	0.44728	0.456856	0.465133	0.403488	0.376629	0.430714	0.379023	0.490028	0.44414	0.454714	0.408662	0.337736	0.298186	0.294818	0.343441	0.338551	0.331946	0.284816	0.280322	0.373205
506	0.412175	0.383983	0.379656	0.405832	0.428641	0.367843	0.365848	0.367896	0.328336	0.394907	0.374697	0.397186	0.367926	0.345133	0.382993	0.395781	0.371169	0.363532	0.385112	0.366791	0.451765	0.414527	0.41053	0.437156	0.398392	0.437928	0.476138	0.449729	0.417356	0.394021	0.46705	0.428697	0.405153	0.386923	0.321812	0.439967	0.44286	0.416546	0.389794	0.378437	0.31107	0.287505	0.314194	0.331208	0.261197	0.32929	0.319993	0.317256
507	0.334109	0.337811	0.360741	0.369114	0.327841	0.361828	0.381983	0.363503	0.357132	0.351506	0.35516	0.345517	0.340715	0.352896	0.343441	0.414793	0.365352	0.321743	0.37105	0.416874	0.477815	0.476706	0.395896	0.440495	0.365302	0.483452	0.437647	0.41781	0.386376	0.453992	0.448916	0.504177	0.434443	0.39847	0.418752	0.535816	0.42878	0.426449	0.399014	0.403504	0.324218	0.321772	0.271828	0.3457	0.260999	0.320979	0.262146	0.332905
508	0.387645	0.343687	0.357267	0.39784	0.31621	0.370735	0.34849	0.336483	0.350898	0.330703	0.379143	0.361031	0.33811	0.335352	0.345419	0.409104	0.335982	0.325661	0.315467	0.35744	0.504706	0.427916	0.446477	0.401807	0.361376	0.437928	0.473635	0.443983	0.399225	0.380952	0.475306	0.44306	0.499003	0.480054	0.443782	0.477818	0.516365	0.440685	0.444683	0.416981	0.312122	0.26285	0.271828	0.296618	0.274475	0.305705	0.269836	0.291318
509	0.38872	0.364842	0.416715	0.349028	0.41071	0.386582	0.341401	0.314655	0.353718	0.375179	0.369038	0.345122	0.378492	0.336904	0.356185	0.354149	0.365778	0.35635	0.334988	0.341646	0.522353	0.484776	0.441705	0.446583	0.400262	0.534283	0.478642	0.433291	0.376518	0.440924	0.490933	0.497435	0.490569	0.464007	0.413588	0.521978	0.484366	0.483598	0.395798	0.404043	0.267683	0.263268	0.222796	0.329469	0.246928	0.213163	0.294303	0.287674
510	0.393554	0.356447	0.368462	0.382937	0.388175	0.35373	0.340178	0.337415	0.332641	0.344871	0.345325	0.393637	0.390795	0.383481	0.364535	0.37899	0.384364	0.367124	0.327213	0.353076	0.525378	0.431952	0.462224	0.459937	0.492242	0.58651	0.501643	0.474785	0.439359	0.423559	0.555949	0.473692	0.481215	0.479154	0.417561	0.458893	0.456573	0.498659	0.446612	0.457412	0.234026	0.262223	0.22172	0.297778	0.262782	0.260557	0.258301	0.290247
511	0.41325	0.376595	0.335456	0.390497	0.368064	0.353615	0.338345	0.337948	0.382811	0.349175	0.351118	0.350644	0.383992	0.377581	0.379257	0.382598	0.396425	0.326804	0.348056	0.36409	0.611597	0.56493	0.485923	0.432443	0.453543	0.561234	0.522453	0.465528	0.442528	0.438238	0.53811	0.526162	0.539334	0.479904	0.432658	0.570004	0.47175	0.494739	0.426672	0.442318	0.241388	0.208107	0.271828	0.258164	0.255054	0.25584	0.289584	0.27567
512	0.368308	0.374748	0.376568	0.348164	0.437121	0.391209	0.38565	0.376148	0.356539	0.35599	0.391808	0.393505	0.385439	0.346841	0.43441	0.372884	0.370318	0.330069	0.352026	0.352244	0.644706	0.547689	0.462224	0.432836	0.422509	0.615836	0.574558	0.478296	0.459602	0.426244	0.548872	0.484684	0.44303	0.480054	0.471593	0.58486	0.557506	0.505467	0.436106	0.42372	0.248225	0.240911	0.250108	0.286957	0.245937	0.25	0.295002	0.254877
513	0.379946	0.337811	0.384096	0.403024	0.459414	0.41365	0.42342	0.401304	0.348672	0.40477	0.418486	0.395083	0.403097	0.366092	0.402988	0.394255	0.422531	0.385243	0.351034	0.398171	0.59563	0.584923	0.529983	0.514533	0.524958	0.559698	0.59443	0.535589	0.461714	0.451307	0.544302	0.578045	0.492716	0.495801	0.511919	0.612943	0.528616	0.516196	0.460549	0.432884	0.24507	0.215002	0.290323	0.242319	0.235236	0.190925	0.247815	0.258092
514	0.470904	0.384486	0.335649	0.398488	0.427671	0.440601	0.386628	0.38866	0.385483	0.410868	0.376718	0.380489	0.441743	0.363298	0.382553	0.402165	0.370743	0.341495	0.408437	0.366376	0.628908	0.591343	0.558772	0.473684	0.487568	0.612345	0.606008	0.544845	0.451153	0.49821	0.633348	0.523963	0.489495	0.495051	0.476162	0.648555	0.568477	0.497834	0.470197	0.507278	0.260058	0.199122	0.277849	0.236908	0.238605	0.23832	0.249913	0.207931
515	0.465175	0.399933	0.426366	0.387257	0.388902	0.422788	0.379416	0.396912	0.386225	0.407819	0.382511	0.391533	0.432769	0.369818	0.392002	0.390647	0.420261	0.366308	0.376179	0.375935	0.686555	0.577953	0.594878	0.494894	0.541036	0.655495	0.611641	0.552346	0.50308	0.522198	0.611529	0.603693	0.506824	0.543041	0.517878	0.663411	0.627354	0.531669	0.478559	0.469003	0.231396	0.20957	0.243226	0.237874	0.214824	0.216083	0.263719	0.249946
516	0.43957	0.425789	0.418259	0.377538	0.464502	0.450665	0.39714	0.417676	0.375538	0.370696	0.442199	0.411123	0.383413	0.380686	0.381015	0.42992	0.441544	0.388182	0.392225	0.343308	0.743866	0.621607	0.594401	0.474863	0.48252	0.684262	0.647473	0.525694	0.516106	0.568922	0.712959	0.591529	0.58856	0.537493	0.476758	0.659137	0.644542	0.635445	0.559177	0.524798	0.235866	0.203719	0.23871	0.21971	0.212049	0.175427	0.199581	0.273312
517	0.425425	0.39456	0.41768	0.394384	0.377514	0.447889	0.407041	0.402236	0.409678	0.387374	0.387227	0.424665	0.374584	0.402577	0.410679	0.421732	0.356413	0.366797	0.434739	0.400249	0.717647	0.726156	0.71115	0.571092	0.544401	0.660941	0.60194	0.618257	0.562401	0.564268	0.678608	0.659534	0.568931	0.607229	0.515296	0.737485	0.684952	0.523623	0.569468	0.463612	0.190902	0.197242	0.198925	0.280386	0.229291	0.199012	0.247466	0.202144
518	0.478066	0.434688	0.425401	0.398056	0.395687	0.420243	0.412908	0.436044	0.392608	0.438666	0.420507	0.44031	0.416848	0.460177	0.368051	0.462531	0.414302	0.370715	0.409595	0.434539	0.793613	0.673698	0.628281	0.643755	0.591139	0.786063	0.650446	0.6406	0.583524	0.590047	0.72092	0.728565	0.575985	0.660318	0.556019	0.708181	0.716402	0.585929	0.571612	0.492992	0.171444	0.20957	0.204086	0.187246	0.221165	0.227089	0.238029	0.219721
519	0.474843	0.40816	0.455318	0.393521	0.431791	0.454945	0.483682	0.406629	0.402108	0.397238	0.402317	0.465554	0.442466	0.351653	0.40145	0.426034	0.409478	0.445805	0.418362	0.444098	0.857311	0.708731	0.681883	0.584053	0.664984	0.722245	0.716163	0.662464	0.622778	0.593269	0.773257	0.701011	0.58396	0.59793	0.551847	0.807285	0.660633	0.704766	0.589194	0.566846	0.212201	0.232344	0.218925	0.205604	0.2065	0.20575	0.189444	0.210718
520	0.535184	0.46323	0.505694	0.386609	0.490187	0.465124	0.421464	0.490217	0.41042	0.386657	0.395042	0.457665	0.449269	0.392175	0.372885	0.466833	0.427497	0.440908	0.401323	0.417498	0.872269	0.702495	0.667886	0.636489	0.584408	0.78746	0.745267	0.699011	0.618729	0.605442	0.832817	0.699985	0.690385	0.655069	0.648987	0.771266	0.75992	0.663916	0.670026	0.558221	0.158822	0.207689	0.169892	0.187246	0.160127	0.219003	0.214785	0.187353
521	0.504029	0.407152	0.458599	0.416847	0.445118	0.477733	0.414619	0.459204	0.446193	0.410689	0.47952	0.450565	0.446374	0.433628	0.399692	0.465862	0.474035	0.4365	0.435897	0.414796	0.882521	0.710748	0.719103	0.659073	0.609086	0.762743	0.799875	0.716725	0.605879	0.657179	0.806723	0.785138	0.70986	0.606179	0.631307	0.860806	0.754983	0.759645	0.623928	0.657143	0.203261	0.222106	0.16129	0.186473	0.181332	0.16442	0.173715	0.210504
522	0.510654	0.407824	0.470759	0.446652	0.499394	0.488259	0.400562	0.4805	0.41042	0.425036	0.428995	0.449776	0.461572	0.4254	0.36893	0.458923	0.440267	0.436174	0.42134	0.399834	0.931092	0.805759	0.689836	0.642184	0.646476	0.8584	0.760601	0.718959	0.65499	0.685643	0.816011	0.738678	0.751112	0.629874	0.708979	0.834961	0.813677	0.733856	0.689537	0.619407	0.162503	0.146887	0.186882	0.17314	0.198969	0.177224	0.210591	0.212219
523	0.548791	0.43368	0.466898	0.455724	0.463533	0.471718	0.420853	0.458938	0.446193	0.505918	0.468742	0.481331	0.429874	0.40739	0.4098	0.510963	0.440409	0.438949	0.461373	0.467165	0.967563	0.822634	0.652298	0.644737	0.718078	0.882279	0.746988	0.747367	0.709734	0.610992	0.804069	0.799795	0.732096	0.675315	0.580056	0.911681	0.776742	0.74706	0.667024	0.576011	0.175388	0.174467	0.202796	0.198068	0.169045	0.135894	0.154841	0.180707
524	0.510474	0.394224	0.427138	0.414687	0.486067	0.446501	0.472192	0.48436	0.417248	0.411765	0.50512	0.502235	0.461282	0.442323	0.386289	0.459756	0.458002	0.474698	0.460711	0.409393	0.965714	0.847762	0.796882	0.763551	0.676575	0.853372	0.797997	0.795563	0.671185	0.71894	0.900634	0.800088	0.762153	0.731104	0.646007	0.972731	0.860304	0.84052	0.65952	0.637197	0.151196	0.191183	0.160215	0.178744	0.145264	0.171833	0.189269	0.15627
525	0.485586	0.480188	0.481181	0.444276	0.461594	0.496703	0.492483	0.499667	0.482411	0.439921	0.453651	0.522482	0.493414	0.418569	0.432213	0.481127	0.46311	0.428828	0.453267	0.43059	0.938487	0.858034	0.833784	0.708955	0.666667	0.868594	0.823502	0.776732	0.699349	0.701575	0.887808	0.880405	0.737004	0.729904	0.663886	0.854701	0.828122	0.808748	0.748285	0.688949	0.137786	0.174885	0.15828	0.18087	0.182323	0.16195	0.189095	0.176849
526	0.501522	0.438381	0.506273	0.427862	0.509329	0.49011	0.433932	0.475176	0.412943	0.455703	0.4519	0.514199	0.507454	0.468716	0.478576	0.41174	0.471907	0.474372	0.435567	0.445345	1.04824	0.910858	0.820741	0.717596	0.659563	0.892892	0.82757	0.748324	0.631227	0.662728	0.892378	0.883336	0.728569	0.738452	0.656536	0.998575	0.846773	0.80524	0.693611	0.675741	0.16671	0.156498	0.16172	0.187633	0.155569	0.194519	0.179832	0.166988
527	0.493644	0.435359	0.510905	0.451404	0.475648	0.458762	0.504706	0.470118	0.461184	0.438486	0.428321	0.493032	0.539007	0.435181	0.396616	0.528726	0.517594	0.488573	0.476592	0.496259	1.00118	0.883162	0.808812	0.756874	0.736399	0.931155	0.896417	0.784711	0.755677	0.684211	0.880436	0.775758	0.728569	0.764697	0.764005	0.934066	0.884805	0.71797	0.667453	0.716173	0.139101	0.141663	0.166882	0.185121	0.146254	0.173405	0.146278	0.102894
528	0.546285	0.491605	0.492762	0.432829	0.533559	0.503181	0.422687	0.475975	0.419029	0.457855	0.462005	0.514068	0.493559	0.415308	0.46759	0.523175	0.481839	0.469148	0.486849	0.528886	1.08588	0.874908	0.790361	0.750982	0.773603	0.97235	0.884838	0.755346	0.753036	0.736126	0.940882	0.873369	0.754025	0.79784	0.68971	0.940985	0.949534	0.760677	0.73199	0.732884	0.141204	0.149185	0.163871	0.149565	0.124455	0.152291	0.174764	0.168703
529	0.557386	0.462223	0.492569	0.455508	0.484129	0.486524	0.448111	0.451484	0.479145	0.563128	0.486122	0.520642	0.508467	0.447912	0.478796	0.492367	0.44424	0.51665	0.470968	0.42394	1.09697	0.901871	0.816129	0.709741	0.72836	1.00419	0.936004	0.845675	0.669248	0.781955	1.04482	0.878206	0.810765	0.732004	0.707787	0.924094	0.836716	0.851455	0.767796	0.71159	0.166973	0.148349	0.160215	0.155556	0.118312	0.145103	0.156763	0.193355
530	0.528559	0.47767	0.483304	0.47041	0.465229	0.528745	0.449578	0.4616	0.461333	0.444046	0.458367	0.448988	0.485743	0.452569	0.472863	0.456703	0.448922	0.481228	0.49115	0.432876	1.01832	0.935253	0.755845	0.685192	0.691905	0.978076	0.884838	0.788861	0.698997	0.812388	0.905646	0.847721	0.790676	0.786293	0.663886	0.953805	0.970561	0.825253	0.705618	0.717251	0.12832	0.135604	0.116989	0.13913	0.157352	0.14735	0.17022	0.134405
531	0.525336	0.464238	0.478865	0.515551	0.480252	0.495778	0.487349	0.498336	0.408194	0.508967	0.417947	0.52143	0.464611	0.442167	0.410899	0.495976	0.512344	0.489063	0.506203	0.426642	1.00924	0.905723	0.866073	0.765515	0.749673	0.941209	0.92286	0.787105	0.688435	0.733262	0.94442	0.907812	0.804478	0.787043	0.725467	1.02544	0.894313	0.818651	0.674957	0.732075	0.142519	0.125575	0.145376	0.16657	0.129013	0.133648	0.119888	0.12926
532	0.432587	0.483714	0.491025	0.404104	0.402714	0.551648	0.515096	0.493145	0.445451	0.470947	0.451361	0.453852	0.480098	0.418103	0.424302	0.525396	0.513763	0.405158	0.437883	0.434539	1.0558	0.85675	0.846509	0.708562	0.698822	1.01341	0.896886	0.799872	0.783841	0.789832	1.00855	0.981826	0.749885	0.760648	0.719309	0.952381	0.865606	0.914174	0.692967	0.640162	0.145674	0.111158	0.105161	0.134686	0.142687	0.134097	0.12618	0.120257
533	0.542704	0.440564	0.530786	0.44514	0.506663	0.468826	0.451412	0.474378	0.434021	0.524211	0.448801	0.493426	0.469532	0.421363	0.420347	0.545934	0.456725	0.455599	0.4445	0.465087	1.09462	0.879861	0.759345	0.686764	0.745373	0.928362	0.953059	0.833865	0.727513	0.731293	0.91464	0.910157	0.814599	0.819286	0.703615	0.990639	0.946608	0.815762	0.743782	0.680054	0.134105	0.139156	0.130108	0.101836	0.111375	0.109838	0.148375	0.12926
534	0.602328	0.498321	0.442579	0.49568	0.484129	0.523887	0.464002	0.47877	0.417842	0.424319	0.467664	0.483829	0.446664	0.455364	0.424083	0.491257	0.498014	0.510611	0.45062	0.460931	1.00571	0.740462	0.787975	0.700118	0.721256	1.0081	0.869973	0.794606	0.699701	0.757787	0.995577	0.880698	0.769667	0.725855	0.739372	0.893976	0.913147	0.796782	0.759863	0.720485	0.103602	0.103636	0.116344	0.127343	0.136147	0.0983828	0.134219	0.111897
535	0.52462	0.490766	0.44972	0.470194	0.43906	0.537073	0.489304	0.470518	0.444263	0.4401	0.464969	0.475283	0.459256	0.421363	0.473303	0.541632	0.481129	0.442703	0.469148	0.451787	1.07613	0.854549	0.78209	0.763747	0.754534	0.974445	0.921139	0.80849	0.776096	0.734336	1.00649	0.876594	0.865971	0.7482	0.691299	0.937322	0.921009	0.892717	0.742925	0.709704	0.102025	0.124321	0.112473	0.148792	0.100476	0.128032	0.13352	0.114684
536	0.492927	0.462727	0.469214	0.415119	0.440998	0.465009	0.453001	0.467057	0.421553	0.42127	0.461196	0.512096	0.474019	0.41655	0.398813	0.480572	0.427639	0.444172	0.468817	0.407315	0.977479	0.889582	0.755368	0.693244	0.701066	1.01704	0.867	0.804341	0.758141	0.792159	0.941619	0.855635	0.750958	0.742651	0.781883	0.982906	0.845493	0.766247	0.750643	0.803234	0.126479	0.105307	0.126022	0.108213	0.10107	0.110512	0.105033	0.106109
537	0.486661	0.470618	0.525574	0.418791	0.433487	0.450896	0.424642	0.442832	0.430607	0.503587	0.44395	0.458322	0.470111	0.382084	0.405845	0.433944	0.491487	0.430134	0.409926	0.409393	1.01849	0.812729	0.778591	0.667125	0.709665	0.928641	0.870286	0.826365	0.652702	0.721805	0.922158	0.878646	0.815519	0.79844	0.636472	0.986976	0.863046	0.78234	0.739708	0.703774	0.10518	0.127246	0.10043	0.107053	0.115141	0.113657	0.132995	0.106967
538	0.51513	0.454164	0.411118	0.395032	0.451417	0.450665	0.457401	0.430188	0.442185	0.412303	0.416195	0.475283	0.511796	0.369197	0.441881	0.443519	0.459421	0.410382	0.431927	0.387573	0.976471	0.88628	0.755368	0.732325	0.745747	0.917609	0.890158	0.802266	0.657631	0.725743	0.977149	0.835556	0.76476	0.784193	0.627334	0.95177	0.900165	0.804415	0.766295	0.731806	0.112017	0.119306	0.137419	0.0898551	0.0915577	0.0956873	0.118665	0.0872454
539	0.519785	0.410678	0.480216	0.460043	0.510783	0.4214	0.417675	0.417543	0.381772	0.452296	0.434923	0.480542	0.438124	0.442633	0.373984	0.481127	0.44651	0.404832	0.44665	0.406484	0.964202	0.848496	0.787816	0.689513	0.596934	0.880464	0.795963	0.694861	0.706742	0.66613	0.880584	0.869999	0.76476	0.710258	0.678784	0.936508	0.837265	0.752424	0.629288	0.660647	0.104917	0.0961137	0.122366	0.121159	0.113159	0.0813118	0.125131	0.108039
540	0.497046	0.366521	0.42984	0.42959	0.419675	0.454598	0.435399	0.44616	0.394686	0.407819	0.421046	0.489088	0.425532	0.402888	0.40123	0.443381	0.433598	0.41887	0.428619	0.385702	0.95126	0.788335	0.763798	0.631775	0.652645	0.86608	0.868722	0.73029	0.683154	0.658969	0.816453	0.868386	0.719522	0.679514	0.664482	0.839845	0.844944	0.753456	0.66295	0.610782	0.124638	0.103009	0.144946	0.102222	0.0992866	0.140386	0.0908773	0.131833
541	0.50385	0.391538	0.521714	0.382505	0.402472	0.431116	0.37526	0.481299	0.404631	0.412123	0.375236	0.44031	0.422927	0.389846	0.354647	0.454899	0.401249	0.40875	0.42316	0.401288	0.906218	0.907007	0.767775	0.664179	0.640494	0.865242	0.77703	0.756942	0.62313	0.589868	0.794781	0.7548	0.741911	0.715807	0.604688	0.925519	0.781861	0.702909	0.678173	0.668464	0.0983434	0.0950689	0.0832258	0.0942995	0.0969084	0.0882749	0.0840615	0.118114
542	0.490779	0.393049	0.456669	0.459827	0.387691	0.430075	0.399095	0.410222	0.380436	0.368902	0.371733	0.388772	0.43769	0.343891	0.440123	0.448238	0.439274	0.386712	0.393548	0.394431	0.910252	0.772744	0.686655	0.672427	0.684053	0.910348	0.74824	0.720077	0.583348	0.68063	0.839009	0.807856	0.717681	0.690162	0.583234	0.789174	0.714939	0.741077	0.713551	0.638005	0.0783592	0.113247	0.0982796	0.0991304	0.0939358	0.0920934	0.0887802	0.0891747
543	0.484154	0.375588	0.420382	0.370842	0.396898	0.394563	0.403863	0.414615	0.376726	0.348816	0.378874	0.401394	0.408597	0.406459	0.395957	0.440605	0.388621	0.362553	0.351861	0.365129	0.962857	0.762472	0.67059	0.615475	0.630024	0.835917	0.789235	0.739706	0.588453	0.656821	0.805543	0.733841	0.643613	0.642322	0.601708	0.801994	0.741086	0.774293	0.679245	0.585714	0.0894031	0.0952779	0.116129	0.0817391	0.0786762	0.0575022	0.0989165	0.104609
544	0.445837	0.352586	0.329859	0.427214	0.36346	0.345865	0.385894	0.403301	0.322399	0.365495	0.344651	0.432159	0.386452	0.369042	0.370248	0.406606	0.380533	0.368593	0.372705	0.318579	0.835798	0.741563	0.68077	0.559701	0.601608	0.832007	0.740416	0.657038	0.575251	0.660222	0.799204	0.728858	0.719522	0.654619	0.585022	0.830891	0.759554	0.635032	0.67753	0.556065	0.100973	0.0944421	0.120215	0.087343	0.0790725	0.0880503	0.096295	0.105038
545	0.439033	0.357455	0.392202	0.379698	0.379452	0.406362	0.366337	0.377612	0.360546	0.319225	0.3782	0.401131	0.329136	0.322621	0.358383	0.372467	0.374432	0.32109	0.350207	0.301122	0.777479	0.690756	0.723238	0.547526	0.604973	0.800028	0.788296	0.684966	0.573491	0.552274	0.762937	0.700572	0.67643	0.655669	0.48828	0.688238	0.782776	0.658345	0.589623	0.546631	0.0965028	0.0781446	0.0776344	0.0993237	0.0937376	0.0952381	0.101713	0.0767417
546	0.408594	0.34822	0.33314	0.364147	0.391568	0.367611	0.353502	0.393185	0.335609	0.351148	0.361223	0.389429	0.412361	0.316876	0.331356	0.401055	0.361521	0.346719	0.393383	0.331671	0.822185	0.662693	0.595674	0.594462	0.543466	0.792487	0.722266	0.619853	0.55448	0.561404	0.784903	0.635204	0.614323	0.572735	0.482519	0.730159	0.732675	0.628636	0.626072	0.590566	0.0983434	0.0697869	0.138065	0.0819324	0.0622275	0.0907457	0.0819644	0.0655949
547	0.429722	0.351746	0.360934	0.322246	0.360795	0.329208	0.391517	0.339412	0.282173	0.338235	0.348963	0.406127	0.358084	0.301661	0.314217	0.369137	0.387486	0.318315	0.351696	0.316708	0.783697	0.711115	0.625418	0.472506	0.582539	0.717218	0.627445	0.660389	0.607639	0.584318	0.737284	0.683277	0.600981	0.54859	0.481327	0.74013	0.71567	0.704972	0.539022	0.560108	0.0612674	0.0952779	0.0989247	0.0904348	0.0889814	0.0714286	0.0685075	0.0726688
548	0.378156	0.379449	0.37348	0.293737	0.411679	0.327126	0.316465	0.346333	0.306368	0.318149	0.379008	0.376676	0.338978	0.301506	0.268512	0.33486	0.355136	0.369572	0.328867	0.297174	0.735798	0.710015	0.576587	0.582286	0.491868	0.665968	0.632921	0.589052	0.498504	0.501253	0.710158	0.629782	0.55927	0.589532	0.581049	0.653643	0.672701	0.576852	0.555746	0.563881	0.120431	0.0758462	0.0793548	0.0736232	0.0838288	0.0783917	0.0980426	0.0698821
549	0.412534	0.320013	0.364987	0.339525	0.277926	0.382071	0.35338	0.355118	0.280689	0.317791	0.323228	0.301735	0.346939	0.284117	0.296199	0.317652	0.370743	0.293177	0.319768	0.283042	0.747563	0.608217	0.611102	0.539081	0.511684	0.684262	0.628697	0.573572	0.527196	0.513426	0.711927	0.634472	0.498083	0.538092	0.505959	0.614978	0.64637	0.576645	0.452187	0.499191	0.104917	0.0637275	0.048172	0.0846377	0.075109	0.0896226	0.0636141	0.0630225
550	0.341629	0.30188	0.361513	0.24946	0.325176	0.29705	0.314754	0.277386	0.263619	0.304699	0.345729	0.35472	0.305399	0.253998	0.294221	0.389675	0.319949	0.318805	0.335484	0.282003	0.822689	0.626742	0.526006	0.486449	0.558796	0.64181	0.681896	0.560485	0.477381	0.482456	0.664898	0.580976	0.62199	0.568386	0.507946	0.658934	0.632291	0.511244	0.433105	0.520755	0.0502235	0.0568324	0.0821505	0.0494686	0.0570749	0.0954627	0.0756728	0.0977492
551	0.328021	0.324715	0.409187	0.342765	0.332203	0.338462	0.316954	0.337415	0.298501	0.273852	0.301266	0.336182	0.294978	0.30104	0.303889	0.301277	0.3042	0.286484	0.228619	0.273067	0.677983	0.678833	0.576587	0.463276	0.488503	0.650887	0.561258	0.498085	0.541102	0.51826	0.556686	0.611461	0.49655	0.594631	0.499007	0.600529	0.509234	0.502992	0.471484	0.452291	0.0983434	0.069369	0.0690323	0.0917874	0.0933413	0.0604223	0.0889549	0.0733119
552	0.342525	0.270316	0.26713	0.284449	0.298764	0.331752	0.267571	0.293225	0.249369	0.301471	0.294395	0.294241	0.334491	0.265642	0.23731	0.323897	0.327469	0.27065	0.268486	0.276808	0.604202	0.55796	0.572451	0.457188	0.50028	0.5671	0.574245	0.512927	0.406619	0.509846	0.560077	0.593287	0.538261	0.482903	0.402463	0.587098	0.563357	0.543429	0.482633	0.469003	0.0649487	0.0593397	0.0791398	0.0782609	0.0731272	0.0851303	0.0901783	0.0930332
553	0.332319	0.292142	0.312488	0.20216	0.30676	0.368305	0.290185	0.306935	0.291079	0.340925	0.257343	0.322509	0.330149	0.290328	0.296418	0.32348	0.316544	0.232615	0.266998	0.290108	0.620168	0.497799	0.530619	0.436371	0.453917	0.58665	0.55719	0.513406	0.40345	0.437343	0.569217	0.612047	0.510811	0.541992	0.397894	0.620879	0.554763	0.511657	0.449185	0.400539	0.0696818	0.0762641	0.0843011	0.0668599	0.0576694	0.0505391	0.0758476	0.0574491
554	0.304387	0.302048	0.306698	0.292657	0.245214	0.26524	0.267449	0.297351	0.278759	0.283895	0.250876	0.270576	0.294109	0.224344	0.265436	0.313905	0.286606	0.238492	0.277254	0.299044	0.597143	0.492296	0.509941	0.500393	0.420639	0.674487	0.553122	0.549633	0.422637	0.400823	0.625682	0.574674	0.452385	0.471056	0.437227	0.574481	0.554946	0.564679	0.505789	0.483019	0.0533789	0.0518178	0.055914	0.0430918	0.0642093	0.0460467	0.0480601	0.0570204
555	0.270367	0.298355	0.306698	0.259827	0.23843	0.296935	0.296052	0.266471	0.27965	0.265244	0.297763	0.292795	0.263425	0.207576	0.22962	0.244241	0.277809	0.250571	0.256907	0.255195	0.615966	0.474321	0.512804	0.427926	0.393905	0.508867	0.527304	0.516278	0.457666	0.45614	0.57423	0.522644	0.458672	0.464457	0.447159	0.547009	0.449991	0.409738	0.408019	0.365768	0.0565343	0.0348934	0.0705376	0.0774879	0.054895	0.0799641	0.0854596	0.0535906
556	0.250313	0.237072	0.286817	0.248596	0.296583	0.273222	0.275639	0.256489	0.239869	0.203372	0.250876	0.262819	0.241424	0.247632	0.248956	0.290591	0.276958	0.244205	0.196857	0.266002	0.555462	0.518342	0.481947	0.403771	0.38811	0.506075	0.524175	0.482764	0.41982	0.432868	0.472063	0.469002	0.49793	0.391272	0.381009	0.481278	0.465899	0.385599	0.365137	0.424798	0.0623192	0.0645633	0.0866667	0.0815459	0.0753072	0.0592992	0.143481	0.0512326
557	0.276634	0.267965	0.243003	0.238877	0.303126	0.234933	0.247647	0.242646	0.269408	0.257891	0.244813	0.281094	0.26603	0.211303	0.183916	0.285734	0.23269	0.253673	0.270306	0.230881	0.530588	0.487894	0.501034	0.359387	0.391475	0.483592	0.48803	0.462815	0.367893	0.431257	0.516586	0.474864	0.420181	0.392322	0.377235	0.537648	0.435546	0.472664	0.414237	0.356604	0.084407	0.036356	0.075914	0.051401	0.0618312	0.0581761	0.0422929	0.0387996
558	0.260519	0.232203	0.256707	0.206048	0.26678	0.268248	0.241535	0.247704	0.21612	0.246234	0.204392	0.233237	0.22695	0.230399	0.214019	0.277269	0.237372	0.269017	0.213234	0.226933	0.494958	0.410125	0.48481	0.309505	0.369228	0.500349	0.453607	0.391478	0.41718	0.315789	0.51688	0.426938	0.402392	0.362627	0.375844	0.491046	0.417992	0.446668	0.402444	0.394609	0.047331	0.043669	0.0776344	0.0454106	0.0590567	0.0597484	0.0604684	0.0655949
559	0.278961	0.261417	0.253812	0.195896	0.236734	0.257259	0.226378	0.228138	0.207956	0.251435	0.222177	0.256902	0.22145	0.179475	0.179082	0.255898	0.262344	0.18903	0.175848	0.209892	0.519328	0.504952	0.36488	0.368421	0.40587	0.511521	0.506337	0.378711	0.37687	0.351951	0.446852	0.404661	0.368042	0.44811	0.381406	0.449328	0.495337	0.486693	0.429031	0.383558	0.0462793	0.0528625	0.0615054	0.0448309	0.0453825	0.0619946	0.042992	0.0602358
560	0.274306	0.234721	0.250338	0.236717	0.20378	0.240023	0.248503	0.218288	0.234526	0.268472	0.250067	0.235078	0.19945	0.205403	0.186772	0.259922	0.235244	0.220535	0.192887	0.200125	0.507059	0.40719	0.420868	0.355067	0.345298	0.5435	0.420435	0.42978	0.342721	0.40512	0.490786	0.338854	0.396718	0.429064	0.340286	0.494912	0.514536	0.392201	0.383148	0.292722	0.0586379	0.0493105	0.0632258	0.0268599	0.0505351	0.0624439	0.0758476	0.0531618
561	0.221307	0.188549	0.217526	0.22959	0.181972	0.245691	0.214888	0.234926	0.221167	0.209648	0.182026	0.20681	0.223332	0.228381	0.225005	0.205384	0.203746	0.235717	0.222498	0.189526	0.452773	0.45818	0.383649	0.282011	0.37521	0.407345	0.447817	0.355729	0.314557	0.370211	0.415598	0.417705	0.369269	0.323785	0.297974	0.467643	0.361492	0.426862	0.316252	0.3469	0.0812516	0.0518178	0.06	0.0599034	0.0376536	0.05885	0.0391471	0.0580922
562	0.224172	0.195937	0.234318	0.184233	0.199903	0.249161	0.207065	0.232397	0.208995	0.218436	0.205201	0.232974	0.215082	0.172489	0.225665	0.205662	0.184166	0.208293	0.214723	0.186409	0.452269	0.407557	0.411802	0.29458	0.355207	0.401899	0.398999	0.332748	0.269319	0.324024	0.453192	0.431189	0.349793	0.310438	0.32797	0.404151	0.415615	0.369301	0.378431	0.340431	0.0181436	0.0248642	0.0567742	0.050628	0.0501387	0.0379605	0.0433415	0.0439443
563	0.247269	0.213734	0.215595	0.186825	0.192634	0.218161	0.194597	0.216824	0.18005	0.213056	0.216653	0.211018	0.207411	0.162242	0.1804	0.188732	0.197361	0.213843	0.176013	0.252286	0.439664	0.390132	0.346111	0.312844	0.314825	0.378997	0.365827	0.361155	0.334096	0.349266	0.393336	0.385461	0.421101	0.319586	0.298172	0.462963	0.461145	0.373633	0.284949	0.24717	0.0449645	0.0348934	0.035914	0.0390338	0.0352755	0.046496	0.0464872	0.0703108
564	0.235094	0.175285	0.253233	0.18013	0.17228	0.174205	0.206332	0.177559	0.194597	0.200323	0.206548	0.21391	0.178318	0.208663	0.180839	0.219262	0.188848	0.211394	0.19421	0.201787	0.487059	0.383712	0.351996	0.370974	0.312956	0.435414	0.374276	0.332429	0.283929	0.310419	0.446852	0.408325	0.387211	0.289742	0.31625	0.37444	0.384531	0.362286	0.285163	0.302965	0.0491717	0.0578771	0.0335484	0.0483092	0.0404281	0.0514376	0.0566236	0.0529475
565	0.216473	0.217932	0.210963	0.207343	0.190211	0.216773	0.158416	0.201917	0.164613	0.14957	0.195096	0.20589	0.193226	0.17311	0.151615	0.242714	0.149546	0.15018	0.192887	0.192643	0.36	0.367572	0.327978	0.293205	0.35932	0.363636	0.375685	0.322854	0.268439	0.342642	0.404541	0.338561	0.31989	0.329034	0.321216	0.409442	0.355458	0.370538	0.32783	0.285714	0.026295	0.0526536	0.0432258	0.0425121	0.0380499	0.0487421	0.0512059	0.0315112
566	0.208953	0.206011	0.21077	0.193305	0.223407	0.178947	0.167706	0.171037	0.195191	0.173063	0.193209	0.199448	0.1967	0.159447	0.149198	0.187621	0.182321	0.163402	0.253267	0.182876	0.382689	0.34226	0.30905	0.314415	0.333146	0.382488	0.3156	0.297159	0.287273	0.3029	0.390977	0.37227	0.338445	0.278494	0.306913	0.399878	0.393673	0.336909	0.319897	0.26442	0.0415461	0.0572503	0.060215	0.0510145	0.0550931	0.0300988	0.0503321	0.0407288
567	0.167234	0.152955	0.209033	0.158963	0.198692	0.196067	0.14387	0.200985	0.167434	0.143472	0.196847	0.194189	0.160949	0.140196	0.161723	0.236053	0.179909	0.190826	0.190571	0.142145	0.394958	0.381878	0.379036	0.245287	0.371658	0.383466	0.351119	0.332269	0.29009	0.296634	0.363409	0.28785	0.325564	0.258548	0.26917	0.36569	0.403913	0.36208	0.293525	0.257412	0.0286616	0.0407438	0.0453763	0.0600966	0.0487515	0.0518868	0.0279623	0.0360129
568	0.173321	0.18452	0.138583	0.158963	0.201115	0.188895	0.171006	0.191135	0.170551	0.152977	0.177041	0.205233	0.179042	0.154479	0.145023	0.172634	0.18374	0.192785	0.176179	0.152743	0.360168	0.327219	0.355495	0.290456	0.232193	0.345203	0.349241	0.317268	0.341489	0.283208	0.383901	0.352045	0.272198	0.294241	0.272944	0.439764	0.320351	0.286363	0.336835	0.368733	0.0286616	0.0261178	0.0270968	0.0606763	0.0354736	0.0653639	0.0442153	0.0353698
569	0.216115	0.18049	0.162131	0.174298	0.193845	0.183921	0.149126	0.163317	0.173371	0.177367	0.169766	0.197607	0.186568	0.152616	0.22105	0.192478	0.177355	0.153118	0.166419	0.189526	0.400504	0.326302	0.30746	0.312844	0.256497	0.365871	0.343765	0.297319	0.22144	0.313641	0.338641	0.339147	0.290446	0.276845	0.271951	0.323158	0.333699	0.308026	0.337479	0.252561	0.0381278	0.0442959	0.028172	0.0376812	0.0382481	0.0357143	0.0433415	0.0518757
570	0.156849	0.174446	0.171202	0.171922	0.200872	0.152689	0.158783	0.18275	0.165355	0.185079	0.161412	0.191559	0.18845	0.142524	0.137772	0.175409	0.163167	0.162096	0.186435	0.163342	0.363697	0.342993	0.224431	0.241752	0.251449	0.367127	0.355656	0.32429	0.249604	0.198532	0.342474	0.38209	0.26867	0.295441	0.279897	0.328856	0.30426	0.300186	0.241209	0.268733	0.0494347	0.0407438	0.0348387	0.0403865	0.0396353	0.0350404	0.0499825	0.0433012
571	0.208774	0.17495	0.171202	0.209071	0.157257	0.178485	0.143381	0.171702	0.121567	0.152977	0.170439	0.183276	0.153568	0.129172	0.176225	0.17194	0.162883	0.147894	0.143424	0.122818	0.349748	0.360235	0.323048	0.243519	0.305291	0.289485	0.305742	0.305139	0.235874	0.271035	0.381542	0.306903	0.246741	0.289892	0.239968	0.306064	0.313037	0.32288	0.275086	0.266307	0.0402314	0.0286252	0.0567742	0.0384541	0.0445898	0.0361635	0.0263894	0.0441586
572	0.168308	0.134486	0.171395	0.12095	0.160649	0.157201	0.141303	0.186344	0.140419	0.139706	0.184317	0.181304	0.174989	0.168607	0.143485	0.15723	0.155647	0.159158	0.132341	0.147756	0.352101	0.280814	0.320503	0.250786	0.269396	0.293953	0.29432	0.2421	0.226369	0.254028	0.335545	0.305291	0.266984	0.314337	0.208979	0.351241	0.304992	0.250258	0.254931	0.240162	0.0347094	0.0407438	0.048172	0.0336232	0.0370591	0.0350404	0.0578469	0.0424437
573	0.192122	0.148086	0.16078	0.179266	0.192876	0.15107	0.156216	0.152802	0.111177	0.139706	0.129345	0.168288	0.166305	0.12467	0.119754	0.167083	0.15962	0.147078	0.124566	0.121987	0.31563	0.2854	0.279147	0.234682	0.217985	0.316297	0.290878	0.265081	0.254709	0.243466	0.323603	0.274073	0.301334	0.273245	0.204609	0.26048	0.306272	0.282855	0.200901	0.230728	0.0357612	0.0518178	0.0294624	0.0235749	0.0150614	0.0381851	0.049633	0.0220793
574	0.14915	0.133647	0.158078	0.149244	0.170826	0.156507	0.158416	0.150273	0.14309	0.142037	0.149286	0.133184	0.180489	0.135072	0.140628	0.143492	0.111947	0.16634	0.122415	0.11596	0.303361	0.282649	0.232066	0.249607	0.252944	0.308058	0.258019	0.274497	0.228129	0.204082	0.295297	0.270116	0.236773	0.219106	0.231029	0.269638	0.272628	0.276047	0.248285	0.229111	0.0604786	0.0595487	0.0352688	0.0289855	0.0388426	0.049416	0.0260398	0.0535906
575	0.150761	0.131632	0.161166	0.165011	0.177369	0.143088	0.150104	0.124983	0.164316	0.141499	0.109135	0.142256	0.110146	0.125757	0.133377	0.160561	0.123865	0.119164	0.173201	0.149418	0.317143	0.333456	0.225068	0.227808	0.216863	0.225667	0.254733	0.230929	0.241683	0.239885	0.301194	0.266745	0.237234	0.206209	0.210369	0.269638	0.268239	0.250464	0.255575	0.142049	0.0333947	0.0173423	0.0301075	0.0249275	0.0334919	0.0231357	0.0288361	0.0422294
576	0.149508	0.133983	0.186064	0.124622	0.15338	0.136032	0.126513	0.168508	0.164613	0.130022	0.130019	0.148435	0.155739	0.117063	0.15535	0.153067	0.138053	0.112635	0.135153	0.144846	0.307899	0.28485	0.242405	0.277101	0.225276	0.288088	0.226412	0.248324	0.245731	0.251701	0.235294	0.282134	0.285386	0.306389	0.252682	0.277371	0.277564	0.306375	0.185249	0.221024	0.0299763	0.0158796	0.047957	0.0324638	0.0342846	0.0296496	0.0207969	0.0237942
577	0.159534	0.106447	0.145918	0.114039	0.12915	0.129092	0.147904	0.0901105	0.128841	0.168759	0.156292	0.121483	0.145462	0.11846	0.142606	0.150985	0.134932	0.159158	0.164103	0.148171	0.307563	0.241196	0.233816	0.187942	0.219667	0.233627	0.2757	0.225662	0.230241	0.189581	0.295592	0.288143	0.256862	0.218806	0.176798	0.327839	0.28305	0.247782	0.20283	0.215364	0.0341835	0.0468032	0.0223656	0.0278261	0.0323028	0.0296496	0.0298847	0.0450161
578	0.143062	0.159839	0.157692	0.135205	0.153865	0.140775	0.133602	0.150805	0.134333	0.105093	0.113581	0.114252	0.150384	0.0945505	0.104592	0.139051	0.141884	0.0951681	0.0979322	0.103907	0.304874	0.260088	0.250358	0.222899	0.191625	0.284457	0.221405	0.220396	0.170393	0.211421	0.287483	0.256046	0.220058	0.234403	0.224474	0.237281	0.372097	0.244275	0.200043	0.226685	0.0307652	0.0355203	0.0507527	0.0216425	0.015656	0.0256065	0.018525	0.0574491
579	0.121576	0.119711	0.127003	0.135205	0.15023	0.124581	0.137147	0.143218	0.0963337	0.0964849	0.131366	0.142782	0.127949	0.112094	0.104153	0.152095	0.139188	0.13712	0.0962779	0.0935162	0.302353	0.262656	0.235088	0.214454	0.178351	0.25206	0.227664	0.21481	0.218271	0.206051	0.247825	0.28272	0.214844	0.216857	0.221295	0.270655	0.256354	0.200743	0.194683	0.169811	0.00657376	0.0334308	0.0475269	0.0272464	0.0495442	0.0377359	0.034778	0.00986066
580	0.150045	0.0943586	0.0966995	0.111663	0.108069	0.107114	0.12639	0.147211	0.133739	0.130201	0.125034	0.136603	0.129396	0.10045	0.114261	0.160283	0.112372	0.121613	0.105707	0.120324	0.23563	0.238811	0.223954	0.202671	0.177042	0.284178	0.222813	0.233642	0.195212	0.201217	0.278785	0.212223	0.229106	0.172915	0.170838	0.273097	0.213567	0.228595	0.14687	0.19973	0.021299	0.0152528	0.0486021	0.0351691	0.0178359	0.032345	0.0290108	0.0310825
581	0.145927	0.133647	0.129126	0.0613391	0.188272	0.109774	0.116245	0.140024	0.140715	0.144189	0.12921	0.127399	0.131133	0.142214	0.100198	0.129198	0.128547	0.129448	0.138131	0.0812552	0.257647	0.244681	0.180849	0.171249	0.205833	0.208071	0.221092	0.212416	0.196444	0.205335	0.215391	0.202404	0.224505	0.237403	0.206397	0.254172	0.255074	0.191252	0.191038	0.154987	0.047857	0.025491	0.0311828	0.036715	0.0301229	0.0215633	0.0295351	0.0450161
582	0.160609	0.0931833	0.128933	0.0853132	0.149019	0.11845	0.111233	0.153068	0.0973727	0.129484	0.109404	0.128714	0.147778	0.114268	0.125027	0.124757	0.127412	0.100065	0.106038	0.151912	0.249244	0.22964	0.212343	0.194619	0.180594	0.219941	0.194649	0.248005	0.179546	0.194057	0.204482	0.227759	0.17758	0.196311	0.181168	0.217745	0.219967	0.229008	0.221698	0.198113	0.015777	0.0288341	0.0329032	0.0415459	0.0174396	0.0345912	0.030409	0.0287245
583	0.102596	0.120719	0.136653	0.107127	0.103223	0.100983	0.102066	0.0931718	0.0973727	0.118364	0.0997036	0.135551	0.117962	0.103866	0.104592	0.156675	0.118615	0.101371	0.0708023	0.120532	0.278992	0.223037	0.182758	0.16575	0.223219	0.260438	0.186825	0.162304	0.161767	0.179914	0.213917	0.196688	0.241987	0.176515	0.133492	0.222222	0.247029	0.210439	0.181818	0.256334	0.0339206	0.0432512	0.0292473	0.0125604	0.0140705	0.021788	0.024467	0.0332262
584	0.123366	0.0898254	0.171009	0.115335	0.0845651	0.124234	0.0957096	0.0729402	0.086537	0.111908	0.120183	0.0851959	0.111738	0.0922217	0.1147	0.0950597	0.108258	0.101534	0.139289	0.118246	0.278992	0.18672	0.180531	0.183818	0.195924	0.232649	0.231889	0.173635	0.17761	0.178482	0.237211	0.205775	0.188315	0.204859	0.220302	0.174603	0.272628	0.150815	0.168525	0.151213	0.0415461	0.0229837	0.0354839	0.0280193	0.0259612	0.0265049	0.0279623	0.0186495
585	0.119069	0.126595	0.105385	0.0967603	0.100073	0.108849	0.0816526	0.0994277	0.0954431	0.0667145	0.0777419	0.119774	0.102475	0.0919112	0.0804219	0.108243	0.101305	0.10986	0.0979322	0.0791771	0.242521	0.186537	0.171942	0.156716	0.201346	0.215193	0.167266	0.194861	0.165992	0.15324	0.221141	0.184083	0.196902	0.182813	0.156138	0.199634	0.250503	0.196823	0.166381	0.164151	0.0178806	0.0171333	0.0156989	0.0291787	0.0142687	0.0330189	0.0403705	0.0334405
586	0.105998	0.112324	0.101139	0.111015	0.0913497	0.107114	0.104388	0.103288	0.104943	0.109397	0.109943	0.135288	0.100449	0.107592	0.10657	0.0854843	0.103717	0.0881489	0.105542	0.0972569	0.230084	0.209464	0.213456	0.13099	0.191625	0.222036	0.1959	0.19933	0.147157	0.148586	0.214065	0.172798	0.140316	0.166617	0.145411	0.205535	0.151216	0.151228	0.154803	0.14124	0.0283986	0.0206853	0.0277419	0.0355556	0.0138724	0.0107817	0.012583	0.0246517
587	0.140376	0.105608	0.110017	0.121166	0.0736613	0.0951995	0.0773744	0.0561693	0.0892089	0.0735294	0.103476	0.10781	0.117383	0.0917559	0.100198	0.104496	0.101305	0.0825988	0.0997519	0.102037	0.189748	0.214233	0.18244	0.189906	0.143765	0.226505	0.192771	0.195659	0.207358	0.155209	0.232198	0.176755	0.14737	0.15252	0.168852	0.189459	0.153776	0.214359	0.182461	0.190297	0.0120957	0.00710405	0.00365591	0.0206763	0.0194213	0.0444744	0.0124082	0.0120043
588	0.0936437	0.0948623	0.103069	0.104536	0.0627575	0.0792366	0.0850752	0.107813	0.0975212	0.102044	0.122339	0.121877	0.089738	0.0948611	0.0944847	0.123369	0.107832	0.054685	0.0699752	0.0764755	0.181345	0.148569	0.13345	0.194619	0.155356	0.171205	0.185417	0.12879	0.134307	0.187612	0.212295	0.169867	0.179267	0.169616	0.118196	0.212658	0.191443	0.207345	0.186964	0.162264	0.0226137	0.0257	0.0146237	0.0154589	0.0108997	0.00808625	0.0241174	0.0321543
589	0.131603	0.109973	0.105964	0.10108	0.0772959	0.0906883	0.0800636	0.111939	0.0569987	0.0787303	0.0953921	0.0912437	0.08033	0.0732805	0.0736102	0.118512	0.104994	0.0892915	0.0878412	0.0773067	0.197311	0.195708	0.190234	0.181068	0.133857	0.192571	0.20701	0.177306	0.123922	0.143931	0.172048	0.155797	0.159331	0.165267	0.114422	0.193325	0.163833	0.178461	0.18825	0.130458	0.00236655	0.0257	0.0277419	0.0199034	0.016845	0.0334681	0.0195736	0.00943194
590	0.0999105	0.0829416	0.0762401	0.0933045	0.0949843	0.100174	0.0674734	0.083056	0.0955915	0.116033	0.0708704	0.107547	0.0937907	0.0911349	0.0604263	0.115321	0.0605846	0.0928828	0.0820513	0.0999584	0.144874	0.232392	0.123111	0.127062	0.120583	0.212261	0.145048	0.162145	0.111248	0.124776	0.191508	0.188187	0.149517	0.142771	0.0997219	0.188034	0.197111	0.206932	0.171312	0.1469	0.0291875	0.0179691	0.0154839	0.0168116	0.0253666	0.0148248	0.027438	0.0478028
591	0.0803939	0.0842848	0.140706	0.148164	0.0838381	0.10642	0.0743185	0.0782643	0.0715452	0.107066	0.0769334	0.0712595	0.105225	0.0807328	0.0944847	0.0745212	0.0560443	0.0760692	0.0805624	0.100166	0.216975	0.15022	0.20614	0.12883	0.166386	0.184332	0.162416	0.161666	0.140468	0.108485	0.148017	0.154771	0.162398	0.129724	0.131506	0.242369	0.160907	0.144419	0.143225	0.152561	0.0144623	0.00313414	0.0195699	0.0110145	0.0214031	0.0121294	0.0169521	0.00621651
592	0.0916741	0.0795836	0.11272	0.10324	0.0906227	0.100521	0.065151	0.104619	0.0828262	0.0903874	0.0564538	0.0624507	0.070343	0.0524763	0.0602065	0.100472	0.0777526	0.0780281	0.0851944	0.0631754	0.191429	0.18617	0.136154	0.137863	0.154421	0.155006	0.220779	0.14443	0.115825	0.129431	0.126788	0.130295	0.189081	0.158668	0.136472	0.127595	0.188517	0.142356	0.139151	0.140162	0.0255062	0.0248642	0.0268817	0.0222222	0.0142687	0.0390836	0.0204474	0.0188639
593	0.129633	0.0873069	0.0727659	0.0665227	0.0826266	0.0795836	0.08862	0.0866498	0.0764435	0.0471664	0.0848828	0.0872995	0.0916196	0.0625679	0.0977807	0.0882598	0.0722191	0.100392	0.0969396	0.0827099	0.198824	0.176449	0.135995	0.128044	0.159282	0.211283	0.152402	0.135174	0.0925893	0.171142	0.131505	0.115638	0.158105	0.119226	0.141836	0.155067	0.154142	0.132453	0.136364	0.136658	0.0260321	0.0231926	0.0253763	0.0170048	0.0196195	0.0303234	0.0415939	0.00750268
594	0.0649955	0.0651444	0.100946	0.0809935	0.107584	0.0803933	0.0845862	0.0688141	0.0746623	0.0724534	0.0493128	0.0922956	0.0589087	0.0793355	0.0914085	0.0756314	0.0610102	0.0723147	0.055914	0.0922693	0.276807	0.182685	0.132496	0.14022	0.131239	0.14579	0.130965	0.107405	0.111072	0.149123	0.151113	0.134105	0.14369	0.122525	0.104688	0.143264	0.119217	0.188364	0.151372	0.138814	0.0310281	0.010865	0.0135484	0.00927536	0.0229885	0.00876011	0.0193988	0.0398714
595	0.106893	0.0567495	0.0764331	0.0946004	0.0862612	0.0883748	0.0933871	0.0614934	0.055069	0.0767575	0.0575317	0.0566658	0.0754089	0.0690887	0.0487805	0.0906189	0.0811578	0.0501143	0.0666667	0.0793849	0.159664	0.135363	0.0976618	0.0887667	0.167695	0.142159	0.135347	0.128312	0.128675	0.12585	0.171458	0.166203	0.0749885	0.120426	0.127533	0.178266	0.131103	0.148545	0.140223	0.119137	0.0255062	0.00898454	0.0243011	0.0125604	0.00911613	0.0179695	0.00576721	0.0205788
596	0.0889884	0.074043	0.0826095	0.050324	0.0714805	0.0499711	0.0543943	0.0578996	0.0672406	0.112267	0.0552412	0.100316	0.0956723	0.0621022	0.0780048	0.0886761	0.0672531	0.0892915	0.0760959	0.0816708	0.165882	0.196809	0.111023	0.117046	0.131426	0.144673	0.0993585	0.0884137	0.122514	0.126208	0.109539	0.124432	0.160712	0.122376	0.0806516	0.125967	0.1194	0.134104	0.135077	0.0889488	0.00920326	0.0277894	0.0191398	0.0189372	0.0200159	0.00628931	0.0111849	0.0274384
597	0.0692928	0.0538952	0.101332	0.099784	0.0673613	0.0650087	0.0647843	0.0670837	0.0748107	0.0758608	0.0804365	0.0654746	0.0826458	0.108834	0.0331795	0.0814599	0.047815	0.0703559	0.0845327	0.088113	0.131092	0.15774	0.123111	0.0972113	0.128996	0.17721	0.133469	0.0893712	0.0758669	0.0526316	0.126198	0.155943	0.119614	0.132573	0.140246	0.116402	0.128908	0.153291	0.0939108	0.126685	0.0128846	0.00543251	0.0243011	0.017971	0.0164487	0.0161725	0.0157288	0.02015
598	0.103133	0.0685024	0.0553947	0.0980562	0.0302883	0.0577212	0.046938	0.0535072	0.0846074	0.0661765	0.0447319	0.103339	0.0778695	0.0684676	0.0874533	0.070358	0.0651249	0.0670911	0.0517783	0.0752286	0.105042	0.153705	0.112295	0.10546	0.0766498	0.140204	0.145048	0.12512	0.132371	0.109739	0.0880141	0.0927744	0.0805091	0.0839832	0.0897894	0.118641	0.169867	0.121518	0.140437	0.147978	0.0383907	0.0265357	0.00258065	0.0171981	0.00832342	0.0332435	0.0108354	0.00921758
599	0.0621307	0.0784083	0.0667825	0.0479482	0.0644536	0.064199	0.0639286	0.0624251	0.0673891	0.0837518	0.0767987	0.0800684	0.0738168	0.0791802	0.0705339	0.0585623	0.0590238	0.0416259	0.0582299	0.0808396	0.132101	0.157557	0.141085	0.0901414	0.0888016	0.101801	0.133938	0.0927226	0.10808	0.154851	0.159074	0.116664	0.0946174	0.15222	0.101311	0.152625	0.118669	0.0728286	0.093482	0.133962	0.021299	0.00773088	0.0301075	0.0119807	0.0263575	0.00898473	0.0167773	0.0347267
600	0.0599821	0.0480188	0.0760471	0.0898488	0.0557305	0.069867	0.072485	0.0891788	0.0930681	0.0240316	0.0459445	0.0820405	0.0567376	0.0521658	0.0542738	0.0627255	0.0591657	0.0726412	0.0719603	0.0766833	0.157479	0.120323	0.149992	0.0895522	0.129744	0.129032	0.141605	0.10549	0.0769231	0.132116	0.1318	0.0870585	0.102132	0.10063	0.0880016	0.115181	0.113366	0.0821126	0.136578	0.0549865	0.0205101	0.00522357	0.0232258	0.00811594	0.0396353	0.0422282	0.0146802	0.0143623
601	0.0555058	0.0631296	0.0733449	0.0565875	0.0491883	0.0765761	0.0537832	0.0774657	0.0771857	0.0618723	0.0611695	0.0812516	0.0633956	0.0478187	0.0665788	0.062448	0.080874	0.0625204	0.0562448	0.0421862	0.14958	0.159574	0.0882774	0.0989788	0.0945971	0.0949588	0.105304	0.0954357	0.107375	0.115288	0.158484	0.0949729	0.0964576	0.0986803	0.106277	0.0970696	0.109892	0.0806685	0.108491	0.0479784	0.0176177	0.0185959	0.0178495	0.0305314	0.0297265	0.00786164	0.00734009	0.00257235
602	0.0633841	0.072364	0.0828026	0.0481642	0.0896535	0.0744939	0.0809192	0.0636231	0.0702093	0.0509326	0.0342226	0.0487773	0.0606455	0.0602391	0.0527357	0.0470441	0.0736379	0.0693764	0.0492969	0.0384456	0.123361	0.125825	0.0995705	0.112529	0.0889886	0.121072	0.106556	0.0887328	0.101743	0.120301	0.0978918	0.0948263	0.163472	0.0886323	0.112038	0.121286	0.114829	0.10914	0.0864065	0.0911051	0.00999211	0.0175512	0.0137634	0.028599	0.00317083	0.0139263	0.00209717	0.0139335
603	0.0759176	0.0567495	0.0455511	0.0460043	0.0494306	0.0495084	0.0462046	0.0612272	0.0213745	0.0376614	0.0509297	0.0854589	0.0547113	0.0703307	0.0160404	0.0595337	0.0435585	0.0716618	0.0378826	0.0739817	0.179328	0.109685	0.156513	0.118617	0.111049	0.098031	0.0990455	0.111235	0.0957578	0.0814536	0.0880141	0.115345	0.118387	0.0902819	0.110648	0.126781	0.10075	0.0707654	0.0917667	0.0962264	0.0349724	0.0144171	0.00817204	0.00927536	0.0212049	0.00651393	0.00768962	0.0152197
604	0.0435094	0.0609469	0.0474812	0.0885529	0.0542767	0.0584153	0.051094	0.0825236	0.0282025	0.0365854	0.0490434	0.0387852	0.0654219	0.0423847	0.0764667	0.0480155	0.042849	0.0698661	0.0302729	0.05798	0.0994958	0.101798	0.104342	0.0830715	0.1275	0.122469	0.118291	0.0542611	0.102271	0.0698174	0.10718	0.117544	0.124981	0.0905819	0.0538339	0.0634921	0.0795392	0.0769548	0.0851201	0.133154	0.00999211	0.00793982	0.0208602	0.00772947	0.019025	0.0101078	0.00297099	0.0190782
605	0.0646374	0.0391202	0.0335843	0.0609071	0.0690574	0.0525159	0.0433932	0.0513776	0.0523972	0.0491392	0.0692536	0.050092	0.051527	0.0557367	0.0333992	0.0503747	0.0446935	0.039014	0.0464847	0.0438487	0.077479	0.0724505	0.092731	0.0917125	0.0803889	0.076386	0.0935691	0.0778806	0.0807956	0.0789474	0.0953855	0.0889638	0.0877166	0.0911818	0.108065	0.0651201	0.125069	0.110171	0.0834048	0.0851752	0.0249803	0.0104471	0.0178495	0.0199034	0.023583	0.0143756	0.00367005	0.0338692
606	0.0347359	0.119375	0.0544297	0.0533477	0.0353768	0.0569115	0.063073	0.0489818	0.0402256	0.0841105	0.0862301	0.047857	0.0457374	0.0475081	0.0617447	0.0445462	0.0364642	0.0448906	0.0567411	0.0401081	0.0932773	0.0994131	0.0922539	0.0697172	0.0594504	0.144393	0.0708809	0.078519	0.0654814	0.0655209	0.104231	0.0826616	0.0542861	0.0934313	0.0740961	0.141026	0.107149	0.137817	0.0789022	0.0725067	0.0357612	0.0106561	0.032043	0.0104348	0.00336901	0.0271788	0.0181755	0.0122186
607	0.109758	0.0631296	0.0665895	0.04946	0.0453114	0.048236	0.0299474	0.0537735	0.0420068	0.0451937	0.0564538	0.050092	0.0468954	0.0318274	0.0443858	0.0610602	0.0462543	0.032158	0.0476427	0.0586035	0.0823529	0.104365	0.120407	0.0687353	0.0699196	0.103756	0.091535	0.100064	0.076219	0.0809166	0.0709126	0.0750403	0.0788223	0.0802339	0.0711164	0.0936101	0.049552	0.137405	0.0585335	0.0714286	0.0126216	0.00647723	0.0167742	0.010628	0.00951249	0.0172956	0.0120587	0.0180064
608	0.0512086	0.0584285	0.0689056	0.0660907	0.0460383	0.0620012	0.023469	0.0268867	0.0299837	0.034792	0.0347615	0.0552196	0.0673035	0.0554262	0.0443858	0.0326117	0.0449773	0.0523996	0.0575682	0.0492519	0.156807	0.0887748	0.104024	0.10546	0.04169	0.0714984	0.0719762	0.0635174	0.0719944	0.0612245	0.0647206	0.0649274	0.0917037	0.0811338	0.0848232	0.114774	0.0738709	0.0942851	0.0859777	0.0849057	0.00920326	0.0192227	0.0219355	0.00270531	0.0152596	0.0146002	0.00838868	0.0154341
609	0.0517458	0.0752183	0.0413048	0.0699784	0.0496729	0.0327357	0.0326366	0.0258219	0.0357726	0.035868	0.0374562	0.0638969	0.0597771	0.0829064	0.0538343	0.0410769	0.0769013	0.0517466	0.0416873	0.0247298	0.0586555	0.0687821	0.0849372	0.0801257	0.0693588	0.0941209	0.241433	0.0880945	0.0675937	0.04744	0.0891936	0.0998095	0.0863364	0.0821836	0.0776718	0.0938136	0.0998354	0.113266	0.0707547	0.102426	0.0189324	0.0152528	0.0266667	0.0158454	0.00753072	0.0130279	0.0249913	0.00878885
610	0.0730528	0.0579248	0.0478672	0.0416847	0.0445844	0.032967	0.0377704	0.046719	0.0567018	0.0342539	0.0317974	0.0440442	0.0503691	0.0517	0.0544935	0.0575909	0.0751986	0.0426053	0.0314309	0.0261845	0.0551261	0.0618122	0.0998887	0.0547918	0.049542	0.0604664	0.134408	0.0624003	0.0510473	0.0465449	0.0748931	0.052323	0.0877166	0.0722855	0.079261	0.104599	0.0932529	0.0765422	0.0598199	0.104582	0.00394425	0.00668617	0.0133333	0.0231884	0.00990884	0.00381851	0.015554	0.0177921
611	0.0782453	0.0634654	0.0339703	0.0356371	0.0341653	0.0467322	0.0497494	0.0342074	0.0657563	0.0545194	0.0227701	0.0470681	0.0490664	0.0316721	0.0479016	0.0488482	0.0366061	0.0507672	0.0926385	0.0696176	0.106891	0.108217	0.0897089	0.0828751	0.0773976	0.117162	0.0666562	0.0536227	0.110368	0.0701754	0.0828542	0.0885241	0.0545928	0.0694361	0.0723083	0.0921856	0.146828	0.0825253	0.0728988	0.0725067	0.0197213	0.0139992	0.00365591	0.007343	0.00971066	0.0181941	0.0101363	0.00407288
612	0.0676813	0.0535594	0.0463231	0.0455723	0.0574267	0.0503181	0.0215133	0.0495142	0.0293899	0.0322812	0.0648073	0.0215619	0.0455927	0.0442478	0.0342782	0.0346933	0.0405789	0.0326477	0.0320926	0.0498753	0.0611765	0.0674982	0.0725306	0.0591123	0.0517854	0.0589303	0.0916914	0.0946377	0.0549199	0.0699964	0.0510099	0.0725487	0.0933906	0.0782843	0.104489	0.0730566	0.0537575	0.105426	0.0626072	0.0293801	0.00578491	0.00961137	0.0122581	0.0189372	0.00931431	0.0148248	0.0199231	0.0177921
613	0.0648165	0.0475151	0.0524995	0.0308855	0.039496	0.0248699	0.0330033	0.0310129	0.0283509	0.0498565	0.0600916	0.0477255	0.0416848	0.0544946	0.0296638	0.0267832	0.0446935	0.0494613	0.0281224	0.0791771	0.10874	0.100147	0.0920948	0.0644148	0.0601982	0.0624215	0.0616492	0.0477178	0.0758669	0.0791264	0.0619195	0.0804631	0.0538261	0.0572885	0.0423123	0.115995	0.0674712	0.0930472	0.0795455	0.067655	0.00394425	0.0188049	0.0088172	0.0156522	0.025763	0.0130279	0.0146802	0.0280815
614	0.0478066	0.0396239	0.0519205	0.0269978	0.0218076	0.0387507	0.0460824	0.0286171	0.0339914	0.0376614	0.0443277	0.0310281	0.0463164	0.0501475	0.0206548	0.0203997	0.0263905	0.0310153	0.0362283	0.0419784	0.0986555	0.115004	0.0523302	0.078751	0.0536549	0.0620025	0.0675951	0.0644749	0.0584404	0.0449338	0.109833	0.08017	0.091397	0.0545891	0.0635677	0.0769231	0.0636314	0.0264081	0.0400943	0.0894879	0.0165659	0.0346845	0.00494624	0.0156522	0.00673801	0.00651393	0.015554	0.0259378
615	0.0476276	0.024681	0.0426559	0.0386609	0.0334383	0.0424523	0.0484048	0.0260881	0.0368116	0.0197274	0.0223659	0.042335	0.0453032	0.0380376	0.0457042	0.0287261	0.0446935	0.0478289	0.0479735	0.0610973	0.0658824	0.0882245	0.0704629	0.0928908	0.0596373	0.0728948	0.0639962	0.0799553	0.0538638	0.0803795	0.0896359	0.0910157	0.0562797	0.0595381	0.0536353	0.0567766	0.0389468	0.0557046	0.0392367	0.058221	0.0036813	0.036565	0.0148387	0.0117874	0.0287356	0.0222372	0.00838868	0.0145766
616	0.0789615	0.044493	0.0353214	0.0630669	0.0588805	0.0458068	0.0550055	0.0439239	0.0384444	0.0200861	0.0369173	0.0180121	0.0425532	0.0363298	0.0224127	0.0499584	0.0255392	0.0298727	0.0307692	0.0299252	0.0840336	0.0465884	0.0631462	0.0265122	0.0603851	0.0878369	0.078548	0.0864986	0.076219	0.0764411	0.0673743	0.11256	0.0562797	0.0484403	0.0699245	0.04477	0.077345	0.0563235	0.0546741	0.0266846	0.0289245	0.00396991	0.0124731	0.0115942	0.0212049	0.0132525	0.0139811	0.0102894
617	0.0487019	0.0231699	0.029531	0.024406	0.0353768	0.0534413	0.0498716	0.0239585	0.0274603	0.0227762	0.023848	0.0332632	0.0596324	0.0268592	0.0553724	0.0378851	0.0302213	0.0364022	0.0358974	0.0411471	0.0678992	0.0590609	0.0723716	0.0840534	0.0373902	0.0640972	0.0499139	0.0774018	0.0929414	0.0399212	0.0695857	0.0625824	0.0495323	0.0586383	0.0472785	0.0744811	0.0733224	0.0798432	0.0377359	0.083558	0.01604	0.021939	0.0111828	0.00309179	0.00871978	0.00853549	0.0227193	0.0117899
618	0.0272158	0.0386165	0.0347423	0.0565875	0.0285922	0.0477733	0.0150348	0.0214295	0.027015	0.0464491	0.0286985	0.0302393	0.0473296	0.035864	0.0454845	0.0169303	0.0191544	0.039667	0.0365591	0.0135079	0.0658824	0.0616288	0.0722125	0.0331893	0.0828192	0.0703812	0.0342669	0.0406958	0.0498152	0.0601504	0.0626566	0.0795838	0.0345039	0.0526395	0.0500596	0.0889296	0.0731395	0.0703528	0.0480274	0.032345	0.00736261	0.0202674	0.0165591	0.0405797	0.0132778	0.0121294	0.0092625	0.0315112
619	0.342704	0.0376091	0.0289519	0.0365011	0.0249576	0.0198959	0.0229801	0.0405963	0.0396319	0.0371234	0.0185934	0.0357612	0.0400926	0.0259277	0.0136234	0.0334443	0.0375993	0.0223637	0.0296112	0.00768911	0.0529412	0.077036	0.0305392	0.0673606	0.0820714	0.071638	0.0700986	0.0521864	0.0681218	0.0583602	0.11175	0.0624359	0.0749885	0.0944811	0.0435042	0.0492471	0.0660084	0.0367237	0.0336621	0.0773585	0.0255062	0.0215211	0.00430108	0.0251208	0.0085216	0.0139263	0.0153792	0.00450161
620	0.0291853	0.0161182	0.0281799	0.0403888	0.0184153	0.0288028	0.0279917	0.0204978	0.0268666	0.0317432	0.0362436	0.0145937	0.0460269	0.0313616	0.00439464	0.0245629	0.0334847	0.0577865	0.0393714	0.0326268	0.0490756	0.0607117	0.0505806	0.0400628	0.0299121	0.0411954	0.0607104	0.0497925	0.0392537	0.0504834	0.0545481	0.0526162	0.0225426	0.0638872	0.0558204	0.054131	0.0731395	0.0449763	0.0643225	0.0458221	0.0199842	0.00355203	0.00387097	0.00386473	0.0172414	0.0074124	0.0152045	0.017149
621	0.02453	0.0570853	0.0607991	0.0438445	0.0176884	0.0241758	0.0488938	0.0351391	0.04171	0.0290531	0.0191323	0.0443071	0.0392242	0.0190964	0.00791035	0.0284485	0.0225596	0.0266079	0.0211745	0.0317955	0.0411765	0.0748349	0.0575791	0.0508641	0.049355	0.0550202	0.0569551	0.0462815	0.0204189	0.0458289	0.0653103	0.0775319	0.0501457	0.0482903	0.0546285	0.0651201	0.0511977	0.0680834	0.0512436	0.0654987	0.00447016	0.00376097	0.0174194	0.00347826	0.0108997	0.00449236	0.00401957	0.00643087
622	0.0438675	0.0238415	0.0760471	0.0300216	0.0351345	0.0211683	0.0338589	0.0372687	0.0341398	0.0511119	0.0180544	0.0332632	0.0551455	0.0267039	0.0105471	0.0310852	0.00695233	0.0434215	0.00479735	0.0453034	0.0697479	0.0651137	0.0598059	0.0322074	0.07235	0.0491552	0.060241	0.0494733	0.0721704	0.0554959	0.0536636	0.0681518	0.0234627	0.0466407	0.0377434	0.0911681	0.0714939	0.037549	0.0300171	0.0536388	0.00762556	0.0043878	0.0206452	0.00405797	0.00574713	0.0110063	0.018525	0.00535906
623	0.021128	0.0342512	0.0359004	0.0302376	0.015023	0.0412956	0.0167461	0.0378011	0.0510613	0.0365854	0.0478308	0.0432553	0.0325662	0.0341562	0.0437266	0.0352484	0.0242622	0.0187724	0.00711332	0.0347049	0.0236975	0.0717168	0.0548751	0.115082	0.0327164	0.0533445	0.0453763	0.0328758	0.0260517	0.0560329	0.0411322	0.0593581	0.0418647	0.0722855	0.0407231	0.047212	0.0446151	0.0387869	0.0889794	0.0280324	0.00525901	0.00396991	0.00924731	0.0156522	0.00832342	0.0114555	0.0145054	0.00471597
624	0.0250671	0.0278711	0.0191083	0.00820734	0.0414345	0.0520532	0.0331255	0.0319446	0.0241948	0.0331779	0.0268122	0.0190639	0.0179476	0.0322931	0.0813008	0.0324729	0.0373156	0.0344434	0.0158809	0.0270158	0.094958	0.0618122	0.054398	0.0237628	0.0411292	0.0421729	0.0580504	0.0435685	0.0429502	0.0549588	0.0804954	0.0537887	0.041098	0.0481404	0.0329758	0.0518926	0.0310843	0.0587993	0.0559605	0.022372	0.00525901	0.0167154	0.0105376	0.00347826	0.00911613	0.00516622	0.0228941	0.00514469
625	0.0268577	0.0324043	0.0476742	0.0462203	0.0135692	0.0288028	0.0169906	0.0238254	0.0379991	0.0233142	0.0156292	0.0508809	0.0214213	0.0296538	0.0472424	0.0321954	0.034336	0.0364022	0.0325889	0.0180798	0.0961344	0.0221937	0.0456498	0.0196387	0.030286	0.0509705	0.0475669	0.0676668	0.0566802	0.0494092	0.0392157	0.0586252	0.0743751	0.0274445	0.0441001	0.0752951	0.0577802	0.0536414	0.0486707	0.041779	0.00552196	0.0100292	0.00430108	0.00289855	0.00495442	0.00539084	0.0110101	0.0137192
626	0.00859445	0.0490262	0.0285659	0.0440605	0.00581536	0.015963	0.0220022	0.00825236	0.0109841	0.0570301	0.0414983	0.0251117	0.0248951	0.0234436	0.0204351	0.0244241	0.0228434	0.0187724	0.0276261	0.0168329	0.087563	0.0603448	0.0720534	0.0377062	0.0639372	0.0751292	0.0425599	0.038302	0.0596726	0.0236305	0.057939	0.0700572	0.0576599	0.0104979	0.045292	0.0636956	0.0548546	0.0585929	0.043096	0.0530997	0.0207731	0.0142081	0.00989247	0.0129469	0.0241776	0.00539084	0.0103111	0.0306538
627	0.0361683	0.0424782	0.0779772	0.0263499	0.0448267	0.01631	0.0339812	0.0364701	0.127208	0.0299498	0.0291027	0.0191954	0.0186713	0.0361745	0.0595473	0.0263669	0.0201476	0.0127326	0.0196857	0.0303408	0.0292437	0.0456713	0.0634643	0.0443834	0.0519723	0.0277894	0.0966985	0.0349505	0.0454145	0.0340136	0.0437859	0.0381064	0.0516792	0.0416917	0.0421136	0.0525031	0.0711282	0.0462142	0.0285163	0.0380054	0.00604786	0.00814877	0.00451613	0.0123672	0.0174396	0.00898473	0.00489339	0.00557342
628	0.0132498	0.0320685	0.0140899	0.0492441	0.0169615	0.0244072	0.0497494	0.0330095	0.0371085	0.00340746	0.0110482	0.0278727	0.0173686	0.0111784	0.021314	0.013461	0.0252554	0.0354228	0.0165426	0.026808	0.0731092	0.0537417	0.0578972	0.0549882	0.0497289	0.0444072	0.0555469	0.0207469	0.0385496	0.0424275	0.0401002	0.038253	0.0639472	0.0367427	0.0391339	0.0602361	0.0307186	0.0325975	0.0426672	0.0105121	0.00920326	0.0177601	0.0133333	0.00985507	0.00574713	0.00651393	0.00664103	0.0111468
629	0.0214861	0.0347549	0.0283729	0.0276458	0.0407075	0.00890688	0.0117345	0.0202316	0.014695	0.0414276	0.0498518	0.0256377	0.0175134	0.0377271	0.0294441	0.0253955	0.0313564	0.0475025	0.0253102	0.0274314	0.0492437	0.0409024	0.0642596	0.0677533	0.0635633	0.0410557	0.0219058	0.0509097	0.034677	0.0397422	0.0257998	0.0474864	0.0409446	0.0238452	0.0607866	0.052096	0.0663741	0.054673	0.0345197	0.0576819	0.0389166	0.0196406	0.0249462	0.00753623	0.00475624	0.012354	0.0101363	0.00643087
630	0.0127126	0.0399597	0.0196873	0.0438445	0.0225345	0.042915	0.0332478	0.0417942	0.0175152	0.0466284	0.00929669	0.0439127	0.0204082	0.0163018	0.0162602	0.025673	0.0228434	0.00326477	0.00645161	0.0124688	0.0620168	0.0311812	0.0434229	0.00471328	0.026547	0.0580924	0.0550775	0.0263326	0.0538638	0.0701754	0.0451128	0.023157	0.0242294	0.0485903	0.019269	0.0675621	0.0319985	0.037549	0.0285163	0.0420485	0.00631081	0.00543251	0.0126882	0.0137198	0.023583	0.0130279	0.00506816	0.0079314
631	0.0290063	0.0127602	0.0469021	0.0224622	0.00508844	0.0299595	0.0380149	0.0157061	0.0356242	0.0299498	0.0161681	0.0272154	0.0431322	0.0301195	0.00417491	0.0102692	0.0215664	0.025302	0.0132341	0.0230673	0.0905882	0.0630961	0.0332432	0.029458	0.030473	0.0445468	0.0179941	0.0584105	0.0357331	0.0694594	0.0424591	0.0507108	0.0268364	0.0328434	0.0375447	0.0592186	0.0912415	0.0288838	0.0302316	0.00916442	0.00657376	0.0133723	0.0088172	0.00425121	0.00574713	0.0168464	0.00419434	0.0203644
[truncated: 103 more rows]

## Sheet: figure 3
a
	βArr1				βArr2
F2	-40.1308	-11.7597	-36.98		-17.0211	-21.0992	-8.71352
F3	-13.5479	-19.2909	-13.6886		-48.2354	-45.5134	-42.3508	-42.9038
F4	-33.2683	-24.4237	-31.812		-21.5384	-24.6234	-13.4344
[truncated: 358 more rows]

## Sheet: figure 4
a
	bArr1
[truncated: 129 more rows]
[truncated: 24 more columns]

## Sheet: figure 5
a
[truncated: 60 more rows]

## Sheet: figure 6
a
[truncated: 202 more rows]

## Sheet: supp figure 1
a
[truncated: 317 more rows]

## Sheet: supp figure 2
a
[truncated: 143 more rows]

## Sheet: supp figure 3
a	bArr1-F1
[truncated: 143 more rows]

[truncated: 7 more sheets: supp figure 4, supp figure 5, supp figure 7, supp figure 8, supp figure 9, supp figure 10, supp figure 11]
